# Supplementary material for: 3-Bromo-N′-(2-hydr­oxy-3,5-diiodo­benzyl­idene)benzohydrazide monohydrate
Source: Acta Crystallogr Sect E Struct Rep Online. 2009 Mar 28;65(Pt 4):o905–6. doi: 10.1107/S1600536809010964 (PMC2968873; doi:10.1107/S1600536809010964)
Supplement: Supplementary file 2 [file e-65-0o905-Isup2.hkl]

# 
# h,k,l, Fc-squared, Fo-squared, sigma(Fo-squared) and status flag 
# 
data_I
_shelx_title ' A in P2(1)/c' 
_shelx_refln_list_code          4 
_shelx_F_calc_maximum      356.26 
_exptl_crystal_F_000      1096.00 
_reflns_d_resolution_high  0.7828 
 
loop_ 
 _symmetry_equiv_pos_as_xyz 
 'x, y, z' 
 '-x, y+1/2, -z+1/2' 
 '-x, -y, -z' 
 'x, -y-1/2, z-1/2' 
 
_cell_length_a    15.1810 
_cell_length_b     7.6113 
_cell_length_c    15.5159 
_cell_angle_alpha  90.000 
_cell_angle_beta  110.628 
_cell_angle_gamma  90.000 
 
_shelx_F_squared_multiplier     1.000 
 
loop_ 
 _refln_index_h 
 _refln_index_k 
 _refln_index_l 
 _refln_F_squared_calc 
 _refln_F_squared_meas 
 _refln_F_squared_sigma 
 _refln_observed_status 
   1   0   0     1437.73     1478.92     59.36 o 
   2   0   0     5319.54     5156.24    195.60 o 
   3   0   0     9617.65     9869.07    366.79 o 
   4   0   0    22390.04    21997.91    946.00 o 
   5   0   0    23954.33    24832.93    894.11 o 
   6   0   0    36882.93    38369.64   1362.47 o 
   7   0   0     6147.53     6653.83    287.53 o 
   8   0   0    12139.42    12532.16    497.89 o 
   9   0   0      276.70      339.58     63.11 o 
  10   0   0    17289.20    17355.28    679.63 o 
  11   0   0    51928.78    55602.11   1998.48 o 
  12   0   0        5.28      122.37     87.43 o 
  13   0   0      987.89     1398.70    197.25 o 
  14   0   0      351.88      338.31    117.47 o 
  15   0   0     2885.54     2714.89    426.65 o 
  16   0   0      171.23      243.85    162.61 o 
  17   0   0     2426.98     1443.64    320.81 o 
  18   0   0        2.23      118.93    208.00 o 
   1   1   0     1789.22     1775.40     54.71 o 
   2   1   0     3379.12     3229.53     90.95 o 
   3   1   0     1214.93     1205.18     62.17 o 
   4   1   0     6072.94     6164.26    171.96 o 
   5   1   0       82.70       40.07     25.08 o 
   6   1   0     1075.62     1239.39     65.02 o 
   7   1   0     4584.23     4658.29    152.80 o 
   8   1   0     3979.39     3889.33    142.76 o 
   9   1   0      869.65     1066.16     91.02 o 
  10   1   0      217.73      285.95     55.98 o 
  11   1   0     1141.17     1067.55     96.03 o 
  12   1   0      167.18      260.78     60.31 o 
  13   1   0     2029.26     2244.02    170.37 o 
  14   1   0      194.70      149.06     79.71 o 
  15   1   0      554.88      564.87    116.74 o 
  16   1   0       21.49      -11.33    135.44 o 
  17   1   0      202.89      286.30    138.21 o 
  18   1   0      273.71      161.02    193.32 o 
   0   2   0   123063.05   108448.20   3716.44 o 
   1   2   0       46.12       62.38     14.52 o 
   2   2   0    83709.50    85530.67   2299.87 o 
   3   2   0     2554.09     2613.40    106.12 o 
   4   2   0    27497.71    28096.52    704.27 o 
   5   2   0    10328.54    10198.47    273.56 o 
   6   2   0    27123.48    27626.77    702.97 o 
   7   2   0    13044.44    12924.92    352.85 o 
   8   2   0      884.93      931.73     72.92 o 
   9   2   0     5584.02     5239.84    200.41 o 
  10   2   0     1314.43     1514.18    112.10 o 
  11   2   0    12074.21    11838.51    392.57 o 
  12   2   0     2844.68     2850.53    191.52 o 
  13   2   0     3357.80     3222.82    211.70 o 
  14   2   0        0.06       30.26     61.58 o 
  15   2   0     1825.53     1783.80    198.57 o 
  16   2   0      112.44       31.35     88.88 o 
  17   2   0     3585.76     3290.26    708.18 o 
   1   3   0    11749.55    11460.37    301.17 o 
   2   3   0     2358.97     2266.24     79.89 o 
   3   3   0     2127.74     2073.67     82.26 o 
   4   3   0      836.79      930.48     73.01 o 
   5   3   0     8383.46     8428.16    235.74 o 
   6   3   0     2908.24     3028.47    123.06 o 
   7   3   0     3400.44     3623.02    195.59 o 
   8   3   0     3110.72     3036.34    142.14 o 
   9   3   0     2487.45     2491.42    146.34 o 
  10   3   0       35.83       65.73     52.70 o 
  11   3   0      661.38      549.13    131.68 o 
  12   3   0     3459.57     3620.54    356.77 o 
  13   3   0      197.94      324.66     79.13 o 
  14   3   0       66.16       57.13     67.20 o 
  15   3   0      187.91      203.86     86.20 o 
  16   3   0       29.55        1.51     92.12 o 
  17   3   0       10.19       97.55    132.02 o 
   0   4   0     7785.04     7981.68    459.51 o 
   1   4   0     4173.31     3970.92    127.13 o 
   2   4   0    14547.95    14525.24    384.55 o 
   3   4   0      163.98      235.15     37.37 o 
   4   4   0     1560.18     1489.40     73.43 o 
   5   4   0     5695.60     5658.02    172.74 o 
   6   4   0     9458.79     9394.54    416.21 o 
   7   4   0     3664.96     3485.42    153.45 o 
   8   4   0        9.85       35.74     69.23 o 
   9   4   0     6420.20     6972.48    470.80 o 
  10   4   0      118.01      155.01     58.45 o 
  11   4   0     1548.48     1667.01    149.66 o 
  12   4   0     2290.07     2295.76    183.49 o 
  13   4   0     1052.36     1115.90    221.79 o 
  14   4   0       88.35       93.46     76.09 o 
  15   4   0      619.41      491.61    104.16 o 
  16   4   0       97.86      218.13     90.24 o 
   1   5   0     6895.78     6633.27    199.75 o 
   2   5   0      153.87      136.35     31.91 o 
   3   5   0      208.41      260.71     39.94 o 
   4   5   0      762.37      839.38     69.65 o 
   5   5   0    16144.88    15803.41    529.54 o 
   6   5   0     7514.40     7927.58    270.18 o 
   7   5   0       51.37      135.47     49.70 o 
   8   5   0      737.35      529.58     80.31 o 
   9   5   0      288.59      238.65     70.84 o 
  10   5   0      888.62      953.60    111.80 o 
  11   5   0      639.27      780.68    109.52 o 
  12   5   0     1673.64     1688.45    180.17 o 
  13   5   0      173.81       40.73     73.79 o 
  14   5   0       88.43      284.43    103.69 o 
  15   5   0      660.68      608.35    136.19 o 
   0   6   0     6101.89     5284.15    245.21 o 
   1   6   0       52.05       62.64     34.35 o 
   2   6   0       15.37       48.21     28.87 o 
   3   6   0     2827.13     2972.89    160.15 o 
   4   6   0        5.25      -30.46     30.67 o 
   5   6   0      596.81      622.29    109.78 o 
   6   6   0       14.15       -9.64     42.15 o 
   7   6   0       12.50        2.06     46.35 o 
   8   6   0     1275.56     1350.85    127.58 o 
   9   6   0      451.51      575.24    112.32 o 
  10   6   0       74.36       27.60     71.50 o 
  11   6   0     1744.30     1536.46    183.38 o 
  12   6   0       21.42       94.75    125.09 o 
  13   6   0       99.74      139.70    103.03 o 
  14   6   0      721.19      842.80    163.24 o 
   1   7   0     1621.29     1652.59     97.83 o 
   2   7   0      378.52      507.24     69.01 o 
   3   7   0      308.12      286.01     52.94 o 
   4   7   0       71.25       91.19     63.93 o 
   5   7   0     1767.68     1904.36    202.90 o 
   6   7   0      863.32     1138.07    143.32 o 
   7   7   0      841.40     1009.26    190.27 o 
   8   7   0      166.36       53.78     81.14 o 
   9   7   0      244.48      137.39     92.04 o 
  10   7   0      576.42      630.99    132.92 o 
  11   7   0      443.89      570.87    202.70 o 
  12   7   0      392.04      571.29    142.42 o 
   0   8   0       17.49      -24.10     91.76 o 
   1   8   0      186.55      213.03     84.59 o 
   2   8   0       19.20       89.78     75.89 o 
   3   8   0     1581.27     1546.88    160.44 o 
   4   8   0       79.91       91.09     78.06 o 
   5   8   0      112.86      185.23     87.06 o 
   6   8   0       13.26       47.46     82.51 o 
   7   8   0      464.79      538.96    218.46 o 
   8   8   0      163.33      121.58     97.06 o 
   9   8   0      116.32      237.37    114.94 o 
  10   8   0      157.96      231.37    162.36 o 
   1   9   0      111.82      349.32    174.60 o 
   2   9   0       71.84      -54.32    122.35 o 
   3   9   0       28.40       26.93     93.20 o 
   4   9   0      134.72      117.09    149.52 o 
   5   9   0      232.06      207.28    147.56 o 
   6   9   0       15.23       21.41    125.76 o 
 -18   1   1        0.68       13.34    120.30 o 
 -17   1   1      464.74      394.22    414.17 o 
 -16   1   1     3046.55     3223.43    437.65 o 
 -15   1   1     6650.56     7078.02    385.23 o 
 -14   1   1     5037.41     5654.37    629.14 o 
 -13   1   1     1014.35     1025.52    130.76 o 
 -12   1   1     8835.36     8583.51    307.41 o 
 -11   1   1      415.98      580.15     97.70 o 
 -10   1   1    22344.71    21288.40    631.37 o 
  -9   1   1        8.86      -26.80     26.41 o 
  -8   1   1    30383.68    29464.04    758.74 o 
  -7   1   1      233.86      213.39     38.29 o 
  -6   1   1     7875.33     8032.49    227.24 o 
  -5   1   1     6819.37     6741.61    189.88 o 
  -4   1   1   126924.11   117051.56   2847.98 o 
  -3   1   1    35377.82    36357.97    981.42 o 
  -2   1   1     7818.90     8332.87    213.46 o 
  -1   1   1     6129.71     6718.02    209.10 o 
   0   1   1     3782.43     3880.22    102.64 o 
   1   1   1    37033.66    38943.34   1042.35 o 
   2   1   1    33130.84    35258.96    866.14 o 
   3   1   1    69556.42    70281.15   1879.11 o 
   4   1   1     8779.13     8853.40    239.75 o 
   5   1   1     1727.87     1706.75     86.33 o 
   6   1   1       18.12       15.63     21.01 o 
   7   1   1    73216.57    70934.84   1759.27 o 
   8   1   1     6604.65     6348.03    223.88 o 
   9   1   1     3037.69     3430.84    142.77 o 
  10   1   1       46.29      143.47     49.39 o 
  11   1   1     3021.56     3372.21    223.34 o 
  12   1   1      491.64      535.01     85.48 o 
  13   1   1     8244.68     8734.25    362.99 o 
  14   1   1      604.58      980.64    142.35 o 
  15   1   1      436.01      663.93    158.86 o 
  16   1   1        2.32      100.42    117.20 o 
  17   1   1      637.10      756.84    190.85 o 
 -18   2   1      196.13      276.15    191.60 o 
 -17   2   1      173.14      255.07    111.31 o 
 -16   2   1     1546.92     1052.53    188.00 o 
 -15   2   1     2823.26     3100.18    258.70 o 
 -14   2   1      319.35      347.68     81.20 o 
 -13   2   1     1062.65     1238.26    178.81 o 
 -12   2   1     1487.14     1854.94    132.08 o 
 -11   2   1     6268.31     6192.76    237.19 o 
 -10   2   1     2731.21     2540.81    143.05 o 
  -9   2   1      539.37      553.55     64.87 o 
  -8   2   1     1563.08     1423.91     96.21 o 
  -7   2   1     6520.26     6017.68    206.43 o 
  -6   2   1     6059.48     5920.95    291.86 o 
  -5   2   1    18199.11    18139.68    516.16 o 
  -4   2   1    12357.05    11846.95    341.74 o 
  -3   2   1       25.13       15.29     12.63 o 
  -2   2   1    34764.36    36582.85    902.41 o 
  -1   2   1    11160.83    11657.25    298.67 o 
   0   2   1    15879.95    15418.55    388.67 o 
   1   2   1    31270.07    33791.71    909.74 o 
   2   2   1    14455.97    15019.75    382.16 o 
   3   2   1     8854.21     8985.15    239.07 o 
   4   2   1    15041.83    15523.02    401.19 o 
   5   2   1     9536.37     9400.19    257.88 o 
   6   2   1     4646.52     4444.30    143.66 o 
   7   2   1       91.09      108.09     29.07 o 
   8   2   1     5775.54     5647.04    181.49 o 
   9   2   1     2809.96     2761.63    145.29 o 
  10   2   1     1837.50     1859.43    146.22 o 
  11   2   1      808.02     1054.90    140.22 o 
  12   2   1       91.04      101.91     57.09 o 
  13   2   1      150.08      188.67     68.24 o 
  14   2   1     1136.09     1304.62    142.54 o 
  15   2   1      727.48     1147.41    165.97 o 
  16   2   1      331.37      256.32    146.54 o 
  17   2   1       87.54       87.94    133.92 o 
 -17   3   1      666.50      651.19    171.80 o 
 -16   3   1     1210.35     1253.50    171.87 o 
 -15   3   1      802.32      846.36    117.58 o 
 -14   3   1      274.30      361.48     90.54 o 
 -13   3   1     2537.42     2723.93    195.30 o 
 -12   3   1      273.57      256.24     69.46 o 
 -11   3   1       17.54       97.23     53.23 o 
 -10   3   1    27888.52    26018.24    761.39 o 
  -9   3   1      527.92      441.47     59.11 o 
  -8   3   1     8474.72     7959.19    267.48 o 
  -7   3   1       73.29      119.54     34.68 o 
  -6   3   1     5726.94     5800.86    197.10 o 
  -5   3   1    15784.33    15935.82    417.51 o 
  -4   3   1    18888.03    18527.59    475.61 o 
  -3   3   1        7.94        7.00     17.04 o 
  -2   3   1    19191.46    18916.68    591.86 o 
  -1   3   1      759.84      820.40     45.73 o 
   0   3   1     9361.02     9564.69    279.74 o 
   1   3   1    55343.40    54095.35   1331.97 o 
   2   3   1     4011.88     3747.31    115.06 o 
   3   3   1    18199.55    18135.20    466.87 o 
   4   3   1     7046.44     8031.21    225.11 o 
   5   3   1    12765.65    12942.94    347.96 o 
   6   3   1     6042.86     5828.25    175.77 o 
   7   3   1     9755.03     9204.70    493.38 o 
   8   3   1      820.89      874.58     74.42 o 
   9   3   1     8398.02     8664.82    342.54 o 
  10   3   1     1156.86     1251.90    119.54 o 
  11   3   1     2270.19     2280.97    173.95 o 
  12   3   1     2778.10     3048.04    208.82 o 
  13   3   1     2323.51     2960.67    212.82 o 
  14   3   1     1263.45     1429.33    149.77 o 
  15   3   1      965.47     1139.06    136.04 o 
  16   3   1     1656.21     1413.11    196.43 o 
 -16   4   1      129.76       56.21     90.64 o 
 -15   4   1     1722.38     1689.30    167.04 o 
 -14   4   1        4.89       -6.27     69.75 o 
 -13   4   1      615.80      526.64     95.56 o 
 -12   4   1      433.95      381.28     84.43 o 
 -11   4   1     1082.20     1146.01    152.32 o 
 -10   4   1      906.09     1040.85    111.93 o 
  -9   4   1    12361.98    11933.04    384.08 o 
  -8   4   1     4688.05     4492.95    185.78 o 
  -7   4   1      257.58      386.97     51.80 o 
  -6   4   1        4.60       -2.77     27.26 o 
  -5   4   1     3465.14     3405.21    121.16 o 
  -4   4   1     7487.01     7699.32    221.91 o 
  -3   4   1     4851.76     4606.67    160.71 o 
  -2   4   1     7476.83     7464.08    234.48 o 
  -1   4   1      210.40      205.78     29.17 o 
   0   4   1      618.56      537.60     63.84 o 
   1   4   1    14304.71    13499.32    359.10 o 
   2   4   1    25694.39    24499.67    625.97 o 
   3   4   1     9843.77     9943.94    276.60 o 
   4   4   1     4752.72     4805.08    164.29 o 
   5   4   1      694.26      742.63     56.12 o 
   6   4   1     4469.45     4463.10    177.91 o 
   7   4   1      275.04      371.47     63.34 o 
   8   4   1     4886.85     4628.01    223.35 o 
   9   4   1      612.56      636.86     89.79 o 
  10   4   1        0.37      139.82     58.94 o 
  11   4   1      617.90      478.27     87.51 o 
  12   4   1     3743.84     3919.68    247.34 o 
  13   4   1     1382.66     1277.21    144.92 o 
  14   4   1        0.00       82.18     75.52 o 
  15   4   1       61.58      291.38     92.93 o 
  16   4   1      293.33      283.44    109.07 o 
 -15   5   1      600.62      425.50    126.48 o 
 -14   5   1      141.08      108.07    139.11 o 
 -13   5   1      871.93      972.16    149.79 o 
 -12   5   1       86.29       44.57     78.49 o 
 -11   5   1       23.45      108.63     65.99 o 
 -10   5   1     1429.55     1369.89    131.30 o 
  -9   5   1      119.80      100.83     55.98 o 
  -8   5   1     3585.33     4137.21    217.39 o 
  -7   5   1     1934.28     1934.90    117.72 o 
  -6   5   1       68.76       50.11     34.12 o 
  -5   5   1     1268.36     1278.44    100.50 o 
  -4   5   1     5697.62     5613.40    198.84 o 
  -3   5   1       90.13       73.69     36.15 o 
  -2   5   1     3047.12     2795.01    121.25 o 
  -1   5   1     2205.38     2397.63    101.66 o 
   0   5   1      124.69      122.87     28.83 o 
   1   5   1     7496.17     7269.25    215.20 o 
   2   5   1     2692.86     2723.02    108.17 o 
   3   5   1     1446.23     1341.49     76.76 o 
   4   5   1     3540.72     3671.05    263.21 o 
   5   5   1     1556.89     1573.17     98.35 o 
   6   5   1     1641.22     1516.43    189.69 o 
   7   5   1     3675.61     3296.68    248.99 o 
   8   5   1        7.49       60.43     48.06 o 
   9   5   1     1233.33     1204.85    121.86 o 
  10   5   1      444.06      540.08     93.62 o 
  11   5   1       27.59      -34.11     60.82 o 
  12   5   1     1142.40      896.77    124.70 o 
  13   5   1      776.22      821.37    162.14 o 
  14   5   1       97.82       57.00     78.03 o 
  15   5   1      261.79      411.22    151.52 o 
 -14   6   1       43.40      119.15    107.04 o 
 -13   6   1      467.41      677.33    139.67 o 
 -12   6   1      398.07      480.36    120.49 o 
 -11   6   1      481.39      519.37    118.14 o 
 -10   6   1      289.42      168.74     81.27 o 
  -9   6   1     4686.13     4612.22    435.39 o 
  -8   6   1     1759.12     1894.48    184.93 o 
  -7   6   1       21.98       46.53     60.39 o 
  -6   6   1       54.66       32.41     39.73 o 
  -5   6   1     3003.11     3135.21    154.96 o 
  -4   6   1     2007.36     2058.94    119.23 o 
  -3   6   1     2791.61     2595.92    129.52 o 
  -2   6   1     1568.27     1493.99    109.65 o 
  -1   6   1      764.46      771.40     68.34 o 
   0   6   1      338.22      338.58     44.54 o 
   1   6   1     4984.47     4544.50    193.13 o 
   2   6   1    10082.82     9881.10    288.97 o 
   3   6   1      507.06      526.41     59.73 o 
   4   6   1       27.52       39.83     48.57 o 
   5   6   1     2227.43     1982.13    143.03 o 
   6   6   1     1487.85     1594.30    131.83 o 
   7   6   1        0.18       78.21     52.75 o 
   8   6   1     1914.25     1931.29    157.70 o 
   9   6   1      199.37      114.85     61.51 o 
  10   6   1        7.62      -41.17     61.37 o 
  11   6   1       14.61       16.56     90.93 o 
  12   6   1     1976.23     1952.79    216.25 o 
  13   6   1      543.50      641.73    142.95 o 
 -12   7   1      249.96      275.20    134.63 o 
 -11   7   1      249.08      290.07    111.83 o 
 -10   7   1       12.29      209.77    100.63 o 
  -9   7   1      477.68      573.66    167.86 o 
  -8   7   1      148.66      310.09     99.19 o 
  -7   7   1      706.56     1059.33    171.19 o 
  -6   7   1      236.78      349.96     92.65 o 
  -5   7   1        8.52      -54.27     51.85 o 
  -4   7   1      701.58      572.96     88.35 o 
  -3   7   1       59.49       82.11     49.49 o 
  -2   7   1      290.88      282.39     69.56 o 
  -1   7   1     3590.02     3644.08    244.50 o 
   0   7   1      354.73      427.24     52.49 o 
   1   7   1       40.51       31.00     36.99 o 
   2   7   1      342.39      477.02     74.78 o 
   3   7   1        5.65      -13.89     43.41 o 
   4   7   1     1846.35     1889.27    145.80 o 
   5   7   1       16.75       55.28     52.73 o 
   6   7   1      365.72      619.31    135.56 o 
   7   7   1      763.21      724.69    123.57 o 
   8   7   1      101.61       51.53     76.15 o 
   9   7   1        6.49      -92.41     71.80 o 
  10   7   1     1023.12      766.97    140.90 o 
  11   7   1       42.29      -50.65     87.47 o 
  12   7   1      198.39       10.52    162.00 o 
 -10   8   1       10.63      -20.59    101.51 o 
  -9   8   1      497.88      497.73    129.96 o 
  -8   8   1        0.46        8.93     92.57 o 
  -7   8   1      139.61       76.57     88.33 o 
  -6   8   1       36.91      141.15     82.45 o 
  -5   8   1     1437.66     1363.45    160.76 o 
  -4   8   1      512.84      663.76    201.03 o 
  -3   8   1      416.43      384.18     77.79 o 
  -2   8   1      454.28      367.62     70.92 o 
  -1   8   1      219.16      129.46     56.88 o 
   0   8   1      754.37      634.62    122.19 o 
   1   8   1      116.54       60.46     62.10 o 
   2   8   1      799.21     1267.09    264.28 o 
   3   8   1      154.75      111.04    126.08 o 
   4   8   1      100.81       57.76     87.70 o 
   5   8   1      320.60      224.85     91.87 o 
   6   8   1      909.99      952.80    148.27 o 
   7   8   1        0.33       98.73     91.26 o 
   8   8   1      324.69      346.75    116.20 o 
   9   8   1       42.74      -16.81    100.52 o 
  -7   9   1      154.67      196.91    133.92 o 
  -6   9   1        7.77      -29.30    111.59 o 
  -5   9   1       32.89      160.79    100.41 o 
  -4   9   1       31.28      -52.02     83.15 o 
  -3   9   1      411.64      471.10    126.40 o 
  -2   9   1       72.15       -6.48    123.33 o 
  -1   9   1      150.59      134.47    151.11 o 
   0   9   1      321.37      324.24    185.85 o 
   2   9   1        4.80      -56.04    129.33 o 
   3   9   1       34.36      -15.64    164.87 o 
   4   9   1      382.92      274.88    133.00 o 
   5   9   1       23.70       91.28    123.86 o 
   6   9   1      416.14      354.90    148.85 o 
 -18   0   2     3610.25     3805.92    525.51 o 
 -17   0   2     1242.57      941.51    251.31 o 
 -16   0   2     3007.54     3869.21    357.48 o 
 -15   0   2     4482.79     4634.85    611.70 o 
 -14   0   2     4236.80     5116.05    675.45 o 
 -13   0   2     2841.31     2962.90    284.43 o 
 -12   0   2     6267.42     6606.16    405.97 o 
 -11   0   2      420.45      361.03     71.85 o 
 -10   0   2     1429.49     1508.19    252.79 o 
  -9   0   2    21395.50    20232.18   1103.63 o 
  -8   0   2    30773.40    29887.69   1085.87 o 
  -7   0   2   102036.23   100118.80   3476.93 o 
  -6   0   2     5241.42     5007.87    217.44 o 
  -5   0   2     3378.16     3754.19    164.48 o 
  -4   0   2    14083.72    15482.07    690.59 o 
  -3   0   2    51040.16    51117.98   1773.94 o 
  -2   0   2      942.12     1005.97     65.06 o 
  -1   0   2     4751.40     5241.29    192.06 o 
   0   0   2     4650.78     5146.78    189.76 o 
   1   0   2     9776.18    10490.43    378.82 o 
   2   0   2       52.21      492.07    367.49 o 
   3   0   2   101882.02    92455.40   3185.02 o 
   4   0   2    78073.43    76949.61   2669.65 o 
   5   0   2       47.91      175.59     45.36 o 
   6   0   2     1375.88     1200.95    106.92 o 
   7   0   2      198.98      229.49     53.71 o 
   8   0   2    13679.20    13817.44    547.79 o 
   9   0   2     5332.36     5413.45    379.71 o 
  10   0   2    15786.69    16023.37    639.66 o 
  11   0   2     1002.26     1087.85    127.61 o 
  12   0   2       16.81     -134.59    102.41 o 
  13   0   2      623.22      902.97    251.56 o 
  14   0   2     9302.70    10008.73    883.27 o 
  15   0   2     1073.71     1106.44    292.18 o 
  16   0   2      261.22      133.61    184.02 o 
  17   0   2      206.97      138.87    212.40 o 
 -18   1   2      297.42      232.89    170.07 o 
 -17   1   2      140.75      286.17    103.79 o 
 -16   1   2       50.64       65.21     80.05 o 
 -15   1   2       47.87      -59.55     62.59 o 
 -14   1   2     1651.64     1842.18    158.10 o 
 -13   1   2      241.09      285.31     60.45 o 
 -12   1   2      247.36      249.06     58.25 o 
 -11   1   2     2713.33     3043.68    162.17 o 
 -10   1   2     2299.27     2235.93    133.59 o 
  -9   1   2     7518.48     7201.71    222.09 o 
  -8   1   2     9526.59     9671.38    276.34 o 
  -7   1   2     3609.37     3808.01    221.32 o 
  -6   1   2      217.04      300.15     39.78 o 
  -5   1   2      210.54      230.63     24.27 o 
  -4   1   2     4177.83     4508.76    129.58 o 
  -3   1   2      593.53      703.09     36.40 o 
  -2   1   2       35.74      -14.03     11.20 o 
  -1   1   2     1246.11     1331.16     49.32 o 
   0   1   2    14640.20    15522.86    389.45 o 
   1   1   2    19653.07    20549.19    566.16 o 
   2   1   2    29247.25    30858.40    846.81 o 
   3   1   2     5742.41     5712.48    159.40 o 
   4   1   2      453.43      636.68     42.08 o 
   5   1   2      102.97       44.60     22.14 o 
   6   1   2     2408.71     2593.61    102.47 o 
   7   1   2      533.99      552.06     51.34 o 
   8   1   2      412.98      482.05     51.78 o 
   9   1   2      392.05      452.83     55.50 o 
  10   1   2     1300.20     1222.02     89.93 o 
  11   1   2     2779.94     3471.40    208.82 o 
  12   1   2      705.58      697.16     97.60 o 
  13   1   2     2582.92     2656.18    194.84 o 
  14   1   2        1.07       20.33    113.05 o 
  15   1   2       67.54      164.72    254.19 o 
  16   1   2        5.46       36.17    124.14 o 
  17   1   2      119.48      325.93    176.62 o 
 -18   2   2      916.34      872.70    355.25 o 
 -17   2   2       27.98      -68.72     83.46 o 
 -16   2   2       49.53      216.78     92.06 o 
 -15   2   2      224.42      291.27     92.46 o 
 -14   2   2     8546.62     8653.58    362.10 o 
 -13   2   2     4659.13     4536.73    221.59 o 
 -12   2   2     4701.98     4832.59    217.05 o 
 -11   2   2        0.10       30.95     43.29 o 
 -10   2   2     3730.82     3920.09    220.98 o 
  -9   2   2    24775.73    23363.30    681.56 o 
  -8   2   2     9037.16     8677.97    318.66 o 
  -7   2   2    26522.34    26023.54    738.06 o 
  -6   2   2     3308.09     3448.20    131.06 o 
  -5   2   2      896.52      928.41     61.45 o 
  -4   2   2     1136.47     1124.01     91.54 o 
  -3   2   2    47644.95    46918.77   1155.81 o 
  -2   2   2     9440.22    10399.15    295.45 o 
  -1   2   2    40450.34    40366.93    994.74 o 
   0   2   2      571.22      549.55     41.42 o 
   1   2   2    47851.80    49641.86   1219.33 o 
   2   2   2    12672.96    12380.66    320.29 o 
   3   2   2    38245.29    38909.94    965.46 o 
   4   2   2    11067.64    11392.15    334.36 o 
   5   2   2     6770.59     6851.81    196.61 o 
   6   2   2      871.77      916.85     91.61 o 
   7   2   2     1744.33     1889.69     94.53 o 
   8   2   2    23780.51    23203.25    612.05 o 
   9   2   2     2145.46     2072.09    147.54 o 
  10   2   2     9577.16     9386.71    376.79 o 
  11   2   2      251.64      369.25     75.70 o 
  12   2   2     1026.85     1285.86    131.99 o 
  13   2   2      211.40      315.36     80.82 o 
  14   2   2     3022.96     2810.83    208.18 o 
  15   2   2       29.10        5.69     97.51 o 
  16   2   2      828.83      825.09    200.51 o 
 -17   3   2       89.98       63.62     94.65 o 
 -16   3   2        0.52      116.77     92.30 o 
 -15   3   2      431.58      419.33    121.33 o 
 -14   3   2      820.82      710.60    105.48 o 
 -13   3   2      872.35      974.70    132.51 o 
 -12   3   2     2755.75     2654.19    160.93 o 
 -11   3   2      982.93     1078.61     96.41 o 
 -10   3   2       54.40       22.64     42.36 o 
  -9   3   2     2913.33     3138.84    161.58 o 
  -8   3   2    12881.03    12223.80    421.59 o 
  -7   3   2      524.21      599.07     59.60 o 
  -6   3   2     2663.01     2761.58    183.52 o 
  -5   3   2     2991.21     3018.69    101.29 o 
  -4   3   2     5501.49     5649.68    164.36 o 
  -3   3   2       77.34       82.65     19.03 o 
  -2   3   2     9817.77     9720.70    261.40 o 
  -1   3   2     2716.72     2676.71     88.74 o 
   0   3   2     4350.88     4530.88    134.18 o 
   1   3   2     9957.14     9803.88    286.79 o 
   2   3   2    16735.98    16652.02    431.38 o 
   3   3   2     1910.23     1730.89     71.46 o 
   4   3   2     1887.50     1746.51     76.11 o 
   5   3   2     4252.95     4311.77    138.05 o 
   6   3   2     1900.41     1879.95     82.03 o 
   7   3   2      288.54      335.30     59.09 o 
   8   3   2     1245.31     1256.26    112.06 o 
   9   3   2     1641.80     1594.15    132.06 o 
  10   3   2      485.46      491.86     82.43 o 
  11   3   2      822.82      893.56    108.52 o 
  12   3   2      867.53      834.12    112.48 o 
  13   3   2     1721.81     1759.78    161.33 o 
  14   3   2       76.71       -3.11     69.93 o 
  15   3   2     1554.97     1516.20    227.02 o 
  16   3   2        0.91       49.61    146.15 o 
 -17   4   2      424.35      432.20    241.83 o 
 -16   4   2       44.52       55.95     93.76 o 
 -15   4   2       28.46       98.24     79.66 o 
 -14   4   2     4117.44     3977.94    362.25 o 
 -13   4   2     1159.75     1321.63    139.03 o 
 -12   4   2     2556.57     2607.24    189.62 o 
 -11   4   2      820.72      913.64    107.37 o 
 -10   4   2      706.00      757.56     93.45 o 
  -9   4   2     8071.06     7922.02    278.27 o 
  -8   4   2     3020.69     3113.73    189.43 o 
  -7   4   2     1728.14     2003.57    113.57 o 
  -6   4   2     6673.78     6918.64    337.70 o 
  -5   4   2     1619.12     1799.90     81.58 o 
  -4   4   2       15.80        0.63     21.00 o 
  -3   4   2    26582.51    25809.44    658.94 o 
  -2   4   2     1567.25     1733.54     77.96 o 
  -1   4   2    11729.12    11379.60    340.01 o 
   0   4   2     2507.94     2600.63     96.33 o 
   1   4   2     5637.33     5686.54    170.55 o 
   2   4   2    18149.59    18158.84    475.83 o 
   3   4   2    16321.45    16542.24    435.34 o 
   4   4   2       62.82       41.12     24.16 o 
   5   4   2     8778.97     8237.89    252.37 o 
   6   4   2        7.15       67.67     38.06 o 
   7   4   2      160.96      158.71     50.28 o 
   8   4   2    11404.36    11195.32    472.13 o 
   9   4   2      254.27      303.79     71.25 o 
  10   4   2     2095.84     2015.41    201.89 o 
  11   4   2      205.81      206.00     71.38 o 
  12   4   2      552.48      623.70    105.44 o 
  13   4   2     1095.02     1045.77    183.17 o 
  14   4   2      729.42      869.44    156.20 o 
  15   4   2       19.46       15.44     87.04 o 
 -16   5   2      139.01      179.61    197.48 o 
 -15   5   2      666.02      406.01    161.46 o 
 -14   5   2      224.06      410.20    118.24 o 
 -13   5   2     1738.82     1754.81    237.03 o 
 -12   5   2     3657.45     3594.28    528.86 o 
 -11   5   2     1076.27      994.87    141.87 o 
 -10   5   2      278.39      349.24    130.34 o 
  -9   5   2      361.91      405.57     71.38 o 
  -8   5   2     2659.30     2656.69    145.46 o 
  -7   5   2      486.64      575.12     66.95 o 
  -6   5   2     4050.94     4119.50    168.15 o 
  -5   5   2     2841.94     2870.33    134.77 o 
  -4   5   2     1322.56     1344.06    101.21 o 
  -3   5   2      878.29      931.03     67.00 o 
  -2   5   2    20997.54    20150.37    576.87 o 
  -1   5   2     6626.07     6323.40    212.61 o 
   0   5   2      732.08      881.73     61.75 o 
   1   5   2       48.28       48.36     26.89 o 
   2   5   2      343.74      359.28     55.06 o 
   3   5   2      435.36      420.53     58.48 o 
   4   5   2     6921.02     6809.43    269.93 o 
   5   5   2     3419.21     3462.57    178.38 o 
   6   5   2       71.89       85.10     43.14 o 
   7   5   2        5.95      -32.70     41.34 o 
   8   5   2     4558.12     4132.78    238.06 o 
   9   5   2     5714.88     5687.51    278.05 o 
  10   5   2      128.45      169.77     67.62 o 
  11   5   2       17.29      -39.91     60.21 o 
  12   5   2       64.07      111.39     73.22 o 
  13   5   2      288.57      326.10     95.92 o 
  14   5   2      167.56      198.13     90.90 o 
 -14   6   2      192.06      122.96    104.25 o 
 -13   6   2      366.18      303.93    124.64 o 
 -12   6   2      783.64      801.82    139.80 o 
 -11   6   2      469.49      500.64    111.73 o 
 -10   6   2      356.80      472.23    121.97 o 
  -9   6   2      260.59      206.04     94.25 o 
  -8   6   2     1589.23     1602.80    198.53 o 
  -7   6   2     1038.67     1157.77    113.54 o 
  -6   6   2     1143.71     1269.74    115.14 o 
  -5   6   2      841.44      795.34     89.39 o 
  -4   6   2     3976.31     3968.42    192.22 o 
  -3   6   2      680.30      613.09     71.29 o 
  -2   6   2      379.22      379.22     54.10 o 
  -1   6   2     1490.66     1412.97     84.68 o 
   0   6   2     3087.44     2927.17    139.02 o 
   1   6   2      183.94      188.83     42.84 o 
   2   6   2     1133.91     1190.18     79.64 o 
   3   6   2     2504.66     2361.87    150.59 o 
   4   6   2     1585.65     1638.94    169.27 o 
   5   6   2     2451.32     1907.87    145.70 o 
   6   6   2     2821.19     3014.45    315.50 o 
   7   6   2     1251.99     1335.81    128.89 o 
   8   6   2      419.70      409.73     82.49 o 
   9   6   2        6.68       57.37     62.77 o 
  10   6   2      326.30      270.25     83.21 o 
  11   6   2      689.61      718.89    118.38 o 
  12   6   2        2.29      -28.81     81.88 o 
  13   6   2       96.29       75.27     98.32 o 
 -13   7   2      492.28      288.63    191.48 o 
 -12   7   2      300.20      201.45    108.15 o 
 -11   7   2       10.12      110.50     94.77 o 
 -10   7   2        4.90      -50.20     82.64 o 
  -9   7   2      532.66      615.40    122.68 o 
  -8   7   2      724.19     1081.57    151.89 o 
  -7   7   2      109.68      -25.30     71.59 o 
  -6   7   2     2011.92     2058.88    190.65 o 
  -5   7   2      196.98      211.07     73.48 o 
  -4   7   2     1351.83     1553.11    146.43 o 
  -3   7   2      109.66      111.41     50.10 o 
  -2   7   2     3474.00     3286.28    184.14 o 
  -1   7   2      410.42      352.64     57.08 o 
   0   7   2      719.15      713.09     73.33 o 
   1   7   2        0.51       41.13     40.04 o 
   2   7   2     2176.06     2026.89    174.69 o 
   3   7   2      974.04     1119.76    108.23 o 
   4   7   2     1114.31     1202.99    132.98 o 
   5   7   2      571.90      625.61     90.31 o 
   6   7   2       40.98       84.91     67.29 o 
   7   7   2      229.39      386.96     83.62 o 
   8   7   2      498.20      597.87    159.15 o 
   9   7   2     1266.03     1219.97    166.39 o 
  10   7   2       12.96       22.63     91.03 o 
  11   7   2      132.62      361.11    116.80 o 
 -10   8   2      218.54      397.66    175.54 o 
  -9   8   2       12.73       44.41     98.01 o 
  -8   8   2       25.17      139.93    109.52 o 
  -7   8   2       24.40      136.41    109.11 o 
  -6   8   2      916.61      925.79    166.45 o 
  -5   8   2       15.12       38.89     79.51 o 
  -4   8   2      946.08     1185.67    122.41 o 
  -3   8   2       12.10       88.74     56.17 o 
  -2   8   2       49.19       45.32     53.00 o 
  -1   8   2      142.49      118.40     57.36 o 
   0   8   2     1120.07     1031.36    152.93 o 
   1   8   2      141.27      226.18     73.61 o 
   2   8   2      344.64      360.28     90.63 o 
   3   8   2        2.83       24.82     78.49 o 
   4   8   2        6.65       31.29     99.29 o 
   5   8   2      263.63      189.84    160.10 o 
   6   8   2        3.46       65.66    116.69 o 
   7   8   2     1805.09     2027.80    523.49 o 
   8   8   2      198.01      191.22    109.76 o 
   9   8   2        8.48      176.30    129.42 o 
  -7   9   2       90.82      219.17    105.75 o 
  -6   9   2        8.61      -25.17     88.74 o 
  -5   9   2       49.51       27.79     84.42 o 
  -4   9   2       90.12      200.66     85.31 o 
  -3   9   2        8.33      -29.23     74.05 o 
  -2   9   2      681.24      637.81    152.45 o 
  -1   9   2       68.18      141.44    163.83 o 
   0   9   2      292.54      226.11    155.39 o 
   1   9   2       44.77      162.12    158.32 o 
   2   9   2      413.90      140.46    164.81 o 
   3   9   2      330.36      319.13    259.21 o 
   4   9   2      201.10      121.44    217.12 o 
   5   9   2       15.66       43.53    167.20 o 
 -18   1   3      162.92      224.24    166.45 o 
 -17   1   3     2197.42     2576.01    233.94 o 
 -16   1   3      903.16      972.35    167.12 o 
 -15   1   3     1094.31     1147.61    206.55 o 
 -14   1   3     2222.74     2316.98    257.88 o 
 -13   1   3     7626.38     7299.37    359.90 o 
 -12   1   3       20.80       62.64     46.52 o 
 -11   1   3    23800.50    21999.85    813.60 o 
 -10   1   3     4092.74     3520.43    292.09 o 
  -9   1   3     2929.82     3288.32    128.42 o 
  -8   1   3    14921.68    15071.98    407.17 o 
  -7   1   3    21899.92    21888.89    566.18 o 
  -6   1   3    10088.59     9377.66    257.48 o 
  -5   1   3    47980.17    47131.28   1166.27 o 
  -4   1   3     3889.05     4010.02    118.35 o 
  -3   1   3     9074.11     9428.04    246.63 o 
  -2   1   3    42283.57    43318.77   1287.08 o 
  -1   1   3    36795.43    37512.23    923.44 o 
   0   1   3   112646.44   109055.61   2651.02 o 
   1   1   3     3858.26     3980.93    129.25 o 
   2   1   3     1446.89     1450.15     76.09 o 
   3   1   3     3289.17     2905.18     94.36 o 
   4   1   3    49049.05    48945.10   1342.64 o 
   5   1   3     4635.57     5446.94    165.94 o 
   6   1   3    34519.84    33420.59    849.82 o 
   7   1   3      128.14      126.70     33.07 o 
   8   1   3     1100.67     1198.87     82.04 o 
   9   1   3     1923.37     2065.77    129.56 o 
  10   1   3    13680.66    13334.51    431.31 o 
  11   1   3    11497.63    11194.22    433.43 o 
  12   1   3      740.51      809.63    174.42 o 
  13   1   3       39.94      -33.71     68.47 o 
  14   1   3      189.90      196.61    117.41 o 
  15   1   3     1811.89     1807.26    265.66 o 
  16   1   3      546.64      743.48    197.23 o 
 -18   2   3      299.50      276.53    103.76 o 
 -17   2   3       44.76        7.20     82.64 o 
 -16   2   3        1.13       31.17     76.32 o 
 -15   2   3        8.75       46.52     72.41 o 
 -14   2   3      334.56      354.65     72.85 o 
 -13   2   3     1280.03     1591.66    124.12 o 
 -12   2   3     6622.18     6587.00    251.39 o 
 -11   2   3     4254.79     4093.62    193.55 o 
 -10   2   3     1321.04     1305.49    106.38 o 
  -9   2   3     1535.33     1711.33    110.36 o 
  -8   2   3      908.36      889.38     73.77 o 
  -7   2   3     1893.03     1960.10    123.01 o 
  -6   2   3      168.01      154.30     31.67 o 
  -5   2   3     2272.37     2328.83     82.18 o 
  -4   2   3     1509.52     1564.54     63.25 o 
  -3   2   3    10136.51    10067.74    265.67 o 
  -2   2   3    25016.21    25936.59    648.56 o 
  -1   2   3    28081.99    27364.51    742.55 o 
   0   2   3     1370.04     1460.08     57.26 o 
   1   2   3     2756.27     3247.35     99.84 o 
   2   2   3     4735.63     4852.87    140.62 o 
   3   2   3     4019.12     3705.68    159.62 o 
   4   2   3      111.14      139.14     42.90 o 
   5   2   3     1648.81     1684.85     85.72 o 
   6   2   3      132.22      118.55     27.36 o 
   7   2   3     2198.18     2010.81    108.54 o 
   8   2   3     3784.75     3682.48    165.73 o 
   9   2   3     8218.48     7736.73    315.51 o 
  10   2   3     1479.47     1283.55    124.18 o 
  11   2   3       39.64       33.95     56.26 o 
  12   2   3      388.91      348.81     79.35 o 
  13   2   3       12.99      -26.60     66.87 o 
  14   2   3      160.80      253.25    101.67 o 
  15   2   3       59.76       -8.26    118.02 o 
  16   2   3        5.21      146.19    136.07 o 
 -18   3   3     1429.74     1820.86    369.63 o 
 -17   3   3     4102.21     3636.70    531.99 o 
 -16   3   3        4.43      100.87    103.42 o 
 -15   3   3       24.95      -11.19     64.98 o 
 -14   3   3      220.14      238.67     71.85 o 
 -13   3   3     5400.01     5260.09    265.64 o 
 -12   3   3      709.50      739.02    117.69 o 
 -11   3   3     2018.70     2105.35    136.80 o 
 -10   3   3     2110.12     2106.65    153.63 o 
  -9   3   3     3253.83     3116.39    153.62 o 
  -8   3   3       87.80      113.32     37.08 o 
  -7   3   3    41969.14    40177.45   1114.83 o 
  -6   3   3    22895.45    22881.06    652.19 o 
  -5   3   3     8219.23     7989.17    224.74 o 
  -4   3   3     1403.44     1534.52     70.74 o 
  -3   3   3     1234.97     1292.39     59.21 o 
  -2   3   3    13267.83    13399.24    351.58 o 
  -1   3   3     1507.39     1582.56     66.88 o 
   0   3   3    18287.91    17919.07    460.87 o 
   1   3   3    14931.59    14388.02    376.48 o 
   2   3   3     7302.67     7106.10    201.49 o 
   3   3   3     7112.74     7445.54    210.46 o 
   4   3   3    36371.24    35715.66    900.18 o 
   5   3   3     4420.06     4115.82    145.03 o 
   6   3   3     9984.66     9792.24    356.30 o 
   7   3   3      388.10      410.09     65.80 o 
   8   3   3      213.78      275.88     62.09 o 
   9   3   3     5971.82     6051.90    270.04 o 
  10   3   3     1852.12     1848.24    152.73 o 
  11   3   3     1856.41     1815.79    167.28 o 
  12   3   3     3696.81     3422.20    228.08 o 
  13   3   3      616.24      780.29    114.66 o 
  14   3   3      741.04      756.83    161.20 o 
  15   3   3     1499.95     1224.88    345.17 o 
  16   3   3       21.04       92.99    218.40 o 
 -17   4   3       16.49      132.26    110.16 o 
 -16   4   3     1543.35     1578.52    211.78 o 
 -15   4   3     1001.63      767.08    133.81 o 
 -14   4   3     1282.24     1182.46    154.96 o 
 -13   4   3       64.62       63.69     68.42 o 
 -12   4   3     1877.22     1849.25    267.74 o 
 -11   4   3     2029.38     2026.10    155.29 o 
 -10   4   3     1192.55     1214.83    102.77 o 
  -9   4   3     1032.60     1068.62     91.66 o 
  -8   4   3     5137.23     5261.27    201.13 o 
  -7   4   3     1193.68     1202.28     88.30 o 
  -6   4   3     7129.17     6598.11    224.55 o 
  -5   4   3    15658.68    15715.13    419.36 o 
  -4   4   3     3424.84     3459.04    127.59 o 
  -3   4   3     1267.05     1186.08     63.88 o 
  -2   4   3     4799.04     4550.32    142.84 o 
  -1   4   3     4998.14     4857.91    151.27 o 
   0   4   3      437.07      355.86     40.54 o 
   1   4   3     4970.45     4920.83    191.69 o 
   2   4   3       11.26       36.17     25.89 o 
   3   4   3     9350.58     9679.82    272.56 o 
   4   4   3     1316.50     1283.43    107.74 o 
   5   4   3    12461.80    11523.55    561.29 o 
   6   4   3     2121.45     2075.60    141.08 o 
   7   4   3      102.25      133.81     49.31 o 
   8   4   3       17.82      -25.18     43.39 o 
   9   4   3     1177.39     1177.34    120.04 o 
  10   4   3      717.17      673.77    102.76 o 
  11   4   3     2134.85     2175.44    176.87 o 
  12   4   3      396.71      464.56     94.29 o 
  13   4   3       27.82        0.16     71.24 o 
  14   4   3        3.25       30.36     77.05 o 
  15   4   3      213.93      264.13    103.10 o 
 -16   5   3      501.48      386.73    288.57 o 
 -15   5   3        4.54      -11.23     95.80 o 
 -14   5   3      108.13       -3.65     82.04 o 
 -13   5   3      480.77      573.36    135.80 o 
 -12   5   3      133.47       69.22     70.30 o 
 -11   5   3     2691.58     2585.02    221.82 o 
 -10   5   3     2733.13     2513.80    230.48 o 
  -9   5   3       20.60       13.26     46.61 o 
  -8   5   3     1767.57     1907.27    140.15 o 
  -7   5   3     4056.02     3897.19    250.00 o 
  -6   5   3      834.02      872.03     94.70 o 
  -5   5   3     3768.66     3832.79    182.22 o 
  -4   5   3       45.01       16.08     25.62 o 
  -3   5   3      901.79      951.02     63.63 o 
  -2   5   3     4954.00     4615.60    174.02 o 
  -1   5   3      613.11      701.00     65.06 o 
   0   5   3     2947.04     2736.71    165.73 o 
   1   5   3     1507.90     1418.65    142.78 o 
   2   5   3      575.38      729.46    118.49 o 
   3   5   3     3269.85     3076.54    141.22 o 
   4   5   3     3470.00     3448.48    189.88 o 
   5   5   3      109.28       22.88     53.96 o 
   6   5   3     2400.66     2169.37    153.68 o 
   7   5   3      347.57      410.92     75.49 o 
   8   5   3       17.12       -9.87     46.20 o 
   9   5   3     2645.29     2660.73    190.26 o 
  10   5   3      180.90      177.15     73.36 o 
  11   5   3     1074.75      926.52    122.86 o 
  12   5   3      309.21      145.63     80.15 o 
  13   5   3        2.19       79.07     85.52 o 
  14   5   3      127.01       59.68     86.78 o 
 -15   6   3      219.24      222.44    224.76 o 
 -14   6   3      245.31      223.18    139.15 o 
 -13   6   3       61.64       21.42     92.56 o 
 -12   6   3     2055.53     1658.72    249.16 o 
 -11   6   3      299.66      323.51    102.90 o 
 -10   6   3     1315.89     1170.91    149.33 o 
  -9   6   3      612.21      596.99    125.46 o 
  -8   6   3     2559.02     2709.18    181.05 o 
  -7   6   3     2094.50     1844.89    143.01 o 
  -6   6   3     4132.99     3870.26    289.80 o 
  -5   6   3     3648.45     3922.39    205.38 o 
  -4   6   3      439.49      403.38     67.24 o 
  -3   6   3      427.20      474.35     67.50 o 
  -2   6   3      879.44      828.10     75.06 o 
  -1   6   3     4149.52     4261.68    169.14 o 
   0   6   3     1045.81      974.11     70.40 o 
   1   6   3     2288.86     2296.55    112.90 o 
   2   6   3      626.91      736.66     73.18 o 
   3   6   3     2125.69     2311.18    151.54 o 
   4   6   3      426.74      357.58     66.65 o 
   5   6   3     8957.79     8308.15    421.80 o 
   6   6   3      678.04      702.97     93.76 o 
   7   6   3      152.44      132.50     58.32 o 
   8   6   3      314.24      354.05     78.15 o 
   9   6   3      934.59     1129.29    129.19 o 
  10   6   3      154.26      137.22     77.57 o 
  11   6   3      837.28      729.70    198.02 o 
  12   6   3      399.41      415.76    109.26 o 
 -13   7   3       34.29      -11.01    161.51 o 
 -12   7   3       94.65      243.76    115.86 o 
 -11   7   3      320.67      455.71    173.22 o 
 -10   7   3      317.31      336.85    113.59 o 
  -9   7   3       37.49       98.06     95.57 o 
  -8   7   3     3398.75     3252.84    310.13 o 
  -7   7   3       15.18       97.07     68.43 o 
  -6   7   3        9.99      -46.72     51.27 o 
  -5   7   3     2345.54     2538.23    174.65 o 
  -4   7   3      280.36      193.08     57.47 o 
  -3   7   3      825.78      858.64     95.39 o 
  -2   7   3      188.42      147.24     69.17 o 
  -1   7   3       19.91       20.61     37.93 o 
   0   7   3      802.85      815.96     89.26 o 
   1   7   3      459.55      608.18     78.65 o 
   2   7   3      191.02      240.58     74.47 o 
   3   7   3     4329.70     4212.89    446.81 o 
   4   7   3        3.09       49.51     60.00 o 
   5   7   3        0.70       21.98     53.45 o 
   6   7   3      313.50      196.43     67.73 o 
   7   7   3      881.48      974.59    120.93 o 
   8   7   3      110.57       60.59     73.60 o 
   9   7   3      571.32      609.10    111.55 o 
  10   7   3        0.39       79.03     83.17 o 
  11   7   3      257.15      513.52    215.59 o 
 -10   8   3      207.75      212.30    110.20 o 
  -9   8   3        3.78      -71.29    115.74 o 
  -8   8   3      259.52      291.94    105.64 o 
  -7   8   3      338.38      531.63    113.06 o 
  -6   8   3      525.59      690.97    121.04 o 
  -5   8   3      290.79      223.29     71.66 o 
  -4   8   3      299.95      449.30    110.93 o 
  -3   8   3        0.78       32.14     56.92 o 
  -2   8   3      610.15      653.69    101.45 o 
  -1   8   3     1664.37     1937.95    173.94 o 
   0   8   3       19.34      126.64    132.39 o 
   1   8   3      237.00      260.74     81.10 o 
   2   8   3        3.60       52.55     63.38 o 
   3   8   3      720.57      738.97    115.17 o 
   4   8   3      117.08      181.21     82.04 o 
   5   8   3     1128.71     1292.85    165.21 o 
   6   8   3       64.61      244.40    173.62 o 
   7   8   3      455.82      384.72    150.52 o 
   8   8   3        6.07       36.60    127.42 o 
  -7   9   3       49.90      120.14    105.06 o 
  -6   9   3       61.52       96.76     89.51 o 
  -5   9   3      229.76      223.83    105.77 o 
  -4   9   3      231.13      333.18    116.94 o 
  -3   9   3      626.97      480.28    138.30 o 
  -2   9   3       32.75      -26.53    100.93 o 
  -1   9   3       60.16      145.36    160.04 o 
   0   9   3       31.12      100.45    130.31 o 
   1   9   3      403.97      411.84    185.12 o 
   3   9   3      481.25      448.46    153.02 o 
   4   9   3        0.56      -61.71    108.01 o 
   5   9   3       41.80     -261.90    174.60 o 
 -19   0   4      463.28      776.45    241.40 o 
 -18   0   4       96.28      220.98    125.36 o 
 -17   0   4     5810.34     6369.66   1039.51 o 
 -16   0   4     3121.25     2981.04    832.00 o 
 -15   0   4     5546.81     5838.97    827.05 o 
 -14   0   4     2109.03     2454.69    260.78 o 
 -13   0   4     2302.81     2122.96    230.70 o 
 -12   0   4    15509.58    16573.60   1206.52 o 
 -11   0   4      935.11     1184.60    115.55 o 
 -10   0   4    11878.98    11605.72    470.60 o 
  -9   0   4    14560.32    13873.67    539.02 o 
  -8   0   4     1279.88      930.53     87.57 o 
  -7   0   4    25285.12    27493.45    990.92 o 
  -6   0   4    65694.25    64627.64   2252.25 o 
  -5   0   4     2306.25     2244.65    116.69 o 
  -4   0   4   106469.96   100339.70   3463.44 o 
  -3   0   4    15538.58    15917.10    572.22 o 
  -2   0   4     3122.59     3577.69    148.55 o 
  -1   0   4    49237.32    51135.30   1771.89 o 
   0   0   4    26795.30    28888.94   1014.10 o 
   1   0   4    18415.21    18846.80    671.94 o 
   2   0   4    70960.36    68704.94   2373.68 o 
   3   0   4     5768.55     6171.79    249.93 o 
   4   0   4     6081.18     5688.91    239.52 o 
   5   0   4    22538.39    21877.28    799.41 o 
   6   0   4     2692.07     2479.55    217.60 o 
   7   0   4    44480.98    44846.67   1916.72 o 
   8   0   4       24.26       63.10     78.74 o 
   9   0   4      804.79      836.54    107.82 o 
  10   0   4     3154.54     2938.98    267.80 o 
  11   0   4     4304.44     5174.53    840.38 o 
  12   0   4      110.74      -32.18    121.50 o 
  13   0   4     5171.57     5603.41    672.21 o 
  14   0   4      657.89      362.90    205.92 o 
  15   0   4       70.58      469.71    226.23 o 
  16   0   4      406.50      214.12    228.92 o 
 -19   1   4       21.68       63.81    119.00 o 
 -18   1   4      157.38      186.56     95.50 o 
 -17   1   4      221.80      219.00     86.50 o 
 -16   1   4     1814.00     2068.08    177.18 o 
 -15   1   4     2136.91     2416.90    188.04 o 
 -14   1   4     1896.60     2258.58    174.58 o 
 -13   1   4      771.26      808.93    161.25 o 
 -12   1   4      105.80      273.03     56.42 o 
 -11   1   4       38.53       75.68     53.93 o 
 -10   1   4      361.27      502.99     72.09 o 
  -9   1   4       68.35      125.63     36.05 o 
  -8   1   4     2020.25     2368.85     98.82 o 
  -7   1   4     2169.49     2298.37     91.96 o 
  -6   1   4    11567.66    12280.67    329.04 o 
  -5   1   4    15116.71    15488.29    403.04 o 
  -4   1   4     9096.92     9646.43    280.62 o 
  -3   1   4     2013.02     1986.11     67.17 o 
  -2   1   4       84.95       83.73     21.16 o 
  -1   1   4      563.27      678.67     44.80 o 
   0   1   4     3079.18     3275.44     98.12 o 
   1   1   4     1787.86     1835.50     64.43 o 
   2   1   4     1052.86     1117.10     67.34 o 
   3   1   4     2370.12     2331.62     83.21 o 
   4   1   4     8553.80     8753.26    244.28 o 
   5   1   4     3148.03     2947.49    135.91 o 
   6   1   4    13680.42    14077.61    385.45 o 
   7   1   4       54.18       33.99     31.12 o 
   8   1   4       11.50       -3.78     34.54 o 
   9   1   4       10.13       11.78     45.52 o 
  10   1   4       63.53       92.12     49.38 o 
  11   1   4        1.19       15.88     54.99 o 
  12   1   4       45.19       48.38     73.44 o 
  13   1   4      111.79      295.45    139.24 o 
  14   1   4      390.53      508.61    162.91 o 
  15   1   4      503.94      436.88    285.39 o 
  16   1   4      200.44       90.71    144.87 o 
 -18   2   4       85.48      163.05    122.74 o 
 -17   2   4     2438.79     2968.37    257.04 o 
 -16   2   4     1492.19     1388.23    160.51 o 
 -15   2   4     2332.52     2562.18    282.05 o 
 -14   2   4      528.87      655.68     85.55 o 
 -13   2   4      176.36      241.42     59.79 o 
 -12   2   4     4619.58     4815.88    212.01 o 
 -11   2   4     7381.04     6964.52    255.70 o 
 -10   2   4    18453.37    17338.78    526.77 o 
  -9   2   4       73.15       60.69     35.83 o 
  -8   2   4      296.03      332.12     55.45 o 
  -7   2   4        2.10       -6.33     19.32 o 
  -6   2   4    38002.10    39688.79    994.19 o 
  -5   2   4      607.39      582.29     41.16 o 
  -4   2   4    50756.63    49649.07   1228.73 o 
  -3   2   4      150.40      130.36     24.50 o 
  -2   2   4     3727.18     3719.51    127.52 o 
  -1   2   4     8619.98     8849.96    237.00 o 
   0   2   4    37429.95    37270.20   1007.53 o 
   1   2   4    26660.53    26983.07    677.61 o 
   2   2   4    11952.78    11796.16    351.88 o 
   3   2   4     2731.51     3022.99    120.96 o 
   4   2   4      255.83      320.08     42.79 o 
   5   2   4    16366.72    15331.02    522.07 o 
   6   2   4     1551.99     1543.82    142.84 o 
   7   2   4    18914.14    17917.60    568.99 o 
   8   2   4     1086.10      982.63     90.40 o 
   9   2   4      618.18      600.01    124.40 o 
  10   2   4       58.97       96.69     56.33 o 
  11   2   4     5316.90     5442.70    274.84 o 
  12   2   4      925.99      883.23    116.98 o 
  13   2   4     3390.26     3577.19    288.14 o 
  14   2   4        0.27       62.76    103.36 o 
  15   2   4       13.56       23.19    124.17 o 
 -18   3   4       52.51      156.30    132.45 o 
 -17   3   4       32.29      104.20    115.05 o 
 -16   3   4     1137.17      960.60    232.16 o 
 -15   3   4     2333.85     2323.74    264.17 o 
 -14   3   4      298.42      307.52     78.21 o 
 -13   3   4       19.10       31.64     48.58 o 
 -12   3   4     2645.25     2733.20    161.64 o 
 -11   3   4     2461.26     2293.42    142.03 o 
 -10   3   4      738.23      740.02     78.70 o 
  -9   3   4     3453.57     3634.13    165.70 o 
  -8   3   4     1329.32     1372.62     96.23 o 
  -7   3   4       73.75       43.08     57.11 o 
  -6   3   4     2649.09     2757.08    104.27 o 
  -5   3   4    17944.25    17613.07    460.57 o 
  -4   3   4     4443.10     4638.06    143.02 o 
  -3   3   4     3700.75     3861.61    149.25 o 
  -2   3   4      659.71      685.61     41.43 o 
  -1   3   4     7240.90     6719.77    191.94 o 
   0   3   4     1883.68     1959.22    106.27 o 
   1   3   4     6700.51     6900.53    198.68 o 
   2   3   4     8437.65     8409.02    235.65 o 
   3   3   4      993.19     1104.45     75.74 o 
   4   3   4       13.51       20.30     28.29 o 
   5   3   4     7239.60     6696.18    229.53 o 
   6   3   4     8777.00     9091.16    300.30 o 
   7   3   4      522.30      544.76     81.89 o 
   8   3   4     3353.02     2892.33    222.94 o 
   9   3   4       18.94       -4.62     46.30 o 
  10   3   4      750.88      833.43    106.80 o 
  11   3   4      104.30       68.86     60.30 o 
  12   3   4     1706.90     1576.38    157.00 o 
  13   3   4       27.67       53.40     75.46 o 
  14   3   4       74.05      157.38     98.12 o 
  15   3   4      188.09       71.48    108.40 o 
 -17   4   4       73.78      154.06    125.83 o 
 -16   4   4      235.49      469.75    120.00 o 
 -15   4   4     1857.69     2075.55    208.38 o 
 -14   4   4       11.72      149.34     82.98 o 
 -13   4   4      520.56      446.40     96.51 o 
 -12   4   4      427.79      509.75     85.99 o 
 -11   4   4     2167.06     2185.35    276.86 o 
 -10   4   4    11942.25    11366.00    421.87 o 
  -9   4   4        1.82        2.94     41.82 o 
  -8   4   4       55.99       22.41     47.55 o 
  -7   4   4     3670.36     3999.87    193.92 o 
  -6   4   4     3872.02     3563.85    154.76 o 
  -5   4   4      657.41      802.18     73.67 o 
  -4   4   4    18953.87    18983.05    496.91 o 
  -3   4   4     2311.20     2224.31    119.55 o 
  -2   4   4     6976.94     6785.38    199.70 o 
  -1   4   4     2038.72     2248.78     93.91 o 
   0   4   4    12874.33    12699.23    345.24 o 
   1   4   4    12383.45    12183.23    332.30 o 
   2   4   4      118.70      120.63     27.51 o 
   3   4   4        3.44       -5.97     27.44 o 
   4   4   4     1636.65     1501.79    131.21 o 
   5   4   4     3108.48     3004.44    164.11 o 
   6   4   4       11.49      -13.16     38.42 o 
   7   4   4     4968.61     4203.92    217.82 o 
   8   4   4     1325.16     1476.60    130.93 o 
   9   4   4     1911.91     1707.17    148.80 o 
  10   4   4      154.54       66.75     58.61 o 
  11   4   4     3397.55     3298.62    226.22 o 
  12   4   4      789.81      692.75    110.60 o 
  13   4   4      537.85      654.87    116.19 o 
  14   4   4        6.71      -30.12     79.50 o 
 -16   5   4      134.06      -65.83    162.48 o 
 -15   5   4      238.03      314.32    139.33 o 
 -14   5   4      342.44      520.80    161.94 o 
 -13   5   4      884.16      624.22    121.77 o 
 -12   5   4     2482.53     2107.67    254.60 o 
 -11   5   4     4698.31     4313.60    246.51 o 
 -10   5   4     2678.16     2215.22    164.34 o 
  -9   5   4     6028.45     6330.33    306.23 o 
  -8   5   4     2362.48     2491.40    186.90 o 
  -7   5   4     3124.44     3034.49    177.06 o 
  -6   5   4      418.13      561.21     74.18 o 
  -5   5   4     7838.52     8252.89    312.74 o 
  -4   5   4       61.28       82.75     34.41 o 
  -3   5   4     6205.11     5841.40    206.04 o 
  -2   5   4     3856.32     3822.27    149.96 o 
  -1   5   4     5999.84     5824.74    184.21 o 
   0   5   4     2234.73     2265.49    102.73 o 
   1   5   4    12673.31    12492.33    349.43 o 
   2   5   4     8136.59     8391.96    280.65 o 
   3   5   4     1156.09     1170.20     88.46 o 
   4   5   4     1650.62     1797.56    113.63 o 
   5   5   4     1369.30     1345.37    157.23 o 
   6   5   4     2021.67     2086.47    153.33 o 
   7   5   4     1529.59     1534.07    135.00 o 
   8   5   4     2731.70     2937.71    196.43 o 
   9   5   4      435.85      410.69     82.35 o 
  10   5   4      508.85      479.39     99.15 o 
  11   5   4       32.79       65.90     68.00 o 
  12   5   4     2099.14     1894.73    178.11 o 
  13   5   4      309.77      469.47    105.79 o 
 -14   6   4       15.48      174.04    143.58 o 
 -13   6   4      279.02      251.07    258.78 o 
 -12   6   4      882.20      989.16    196.56 o 
 -11   6   4       15.87      -11.58     91.67 o 
 -10   6   4      224.13      212.45    102.10 o 
  -9   6   4     2283.08     2095.39    254.70 o 
  -8   6   4      295.52      278.89     67.88 o 
  -7   6   4      546.59      555.36    112.04 o 
  -6   6   4      380.54      604.56     90.31 o 
  -5   6   4       50.15       28.72     45.78 o 
  -4   6   4     3870.96     3780.96    198.59 o 
  -3   6   4      436.80      355.02     65.08 o 
  -2   6   4      502.00      510.81     97.45 o 
  -1   6   4     4958.85     4809.04    185.00 o 
   0   6   4       55.31       98.27     47.01 o 
   1   6   4      230.94      223.43     54.62 o 
   2   6   4     1350.71     1419.12    100.59 o 
   3   6   4      199.54      146.61     52.50 o 
   4   6   4       27.46       34.35     44.55 o 
   5   6   4      525.62      599.69     84.74 o 
   6   6   4      214.59      199.19     64.63 o 
   7   6   4     1758.26     2113.84    170.45 o 
   8   6   4      251.48      263.04     74.76 o 
   9   6   4       11.06       38.89     65.17 o 
  10   6   4     1129.90     1381.17    153.19 o 
  11   6   4       66.65       85.68     83.20 o 
  12   6   4       78.86      -58.29     78.75 o 
 -13   7   4       40.59      -12.25    115.98 o 
 -12   7   4      347.59      232.36    103.57 o 
 -11   7   4      848.37      920.41    154.86 o 
 -10   7   4      252.77      273.18    104.51 o 
  -9   7   4     2288.73     2674.81    352.28 o 
  -8   7   4      553.80      746.14    105.32 o 
  -7   7   4      469.31      311.59     76.23 o 
  -6   7   4      232.81      226.01     72.41 o 
  -5   7   4     4573.39     4794.15    247.54 o 
  -4   7   4      580.00      790.64    100.20 o 
  -3   7   4      842.82      786.12     94.61 o 
  -2   7   4       90.26       90.70     48.15 o 
  -1   7   4     1261.47     1211.09    110.67 o 
   0   7   4      474.99      647.69     99.95 o 
   1   7   4     2337.39     2456.18    193.59 o 
   2   7   4      834.85      818.50    164.08 o 
   3   7   4       73.43      126.44     68.63 o 
   4   7   4        1.35       78.89     65.48 o 
   5   7   4     1174.89     1343.73    199.31 o 
   6   7   4     2015.82     2057.21    365.22 o 
   7   7   4      140.83       64.06     81.25 o 
   8   7   4      178.64      110.71     76.15 o 
   9   7   4       12.92      -27.53     72.42 o 
  10   7   4      222.28      359.19    106.22 o 
 -10   8   4       13.48      -49.27     95.37 o 
  -9   8   4      895.63      763.23    145.23 o 
  -8   8   4       20.60       65.43     85.85 o 
  -7   8   4      344.28      411.81    109.80 o 
  -6   8   4       48.55       63.63     66.64 o 
  -5   8   4        2.86      -36.00     57.37 o 
  -4   8   4       23.78      103.77     60.76 o 
  -3   8   4      680.20      582.11    104.46 o 
  -2   8   4      240.97      293.51     82.98 o 
  -1   8   4      760.73      841.69    117.66 o 
   0   8   4      374.99      221.86     89.58 o 
   1   8   4       15.19      224.66     77.76 o 
   2   8   4      237.80      270.74     91.23 o 
   3   8   4      119.53      152.17     85.21 o 
   4   8   4      395.30      613.49    194.42 o 
   5   8   4      753.42      833.32    140.85 o 
   6   8   4       50.06       65.39     89.51 o 
   7   8   4        0.16      -46.41     87.64 o 
   8   8   4      108.82      170.32    160.89 o 
  -7   9   4       60.26      143.29    154.95 o 
  -6   9   4       95.00       38.22     90.26 o 
  -5   9   4      889.19      787.50    164.65 o 
  -4   9   4       89.36       29.29     83.35 o 
  -3   9   4      127.41      215.42    111.25 o 
  -2   9   4        0.36       60.11    200.41 o 
  -1   9   4      137.98      274.58    153.74 o 
   0   9   4       53.34       79.43    100.15 o 
   1   9   4      273.78      393.59    118.65 o 
   2   9   4       67.67       92.49     89.39 o 
   3   9   4       58.64        1.96    164.56 o 
   4   9   4        0.80     -205.19    176.31 o 
 -19   1   5      131.02      158.32    131.94 o 
 -18   1   5      722.54      843.50    187.07 o 
 -17   1   5       71.09       57.13     74.01 o 
 -16   1   5     4788.18     5009.78    284.59 o 
 -15   1   5      453.63      520.05     89.80 o 
 -14   1   5     9346.81     9421.41    580.79 o 
 -13   1   5       16.26       75.66     40.09 o 
 -12   1   5     4608.56     4551.49    236.94 o 
 -11   1   5      233.53      189.10     47.93 o 
 -10   1   5    22964.35    21584.45    674.75 o 
  -9   1   5    21252.05    20513.14    543.62 o 
  -8   1   5    29492.42    30142.87    846.17 o 
  -7   1   5    15962.63    16704.73    442.11 o 
  -6   1   5       81.04       83.72     26.08 o 
  -5   1   5    29030.43    28850.88    795.52 o 
  -4   1   5    12457.66    12744.36    334.02 o 
  -3   1   5    43007.83    43562.76   1077.92 o 
  -2   1   5     4933.34     5101.12    144.88 o 
  -1   1   5    40578.93    41825.59   1033.73 o 
   0   1   5     1899.93     1804.04     68.34 o 
   1   1   5    34850.68    35311.46    877.63 o 
   2   1   5     7942.94     8142.15    224.34 o 
   3   1   5    63926.26    63262.18   1562.33 o 
   4   1   5     8425.04     8862.86    249.67 o 
   5   1   5      484.25      508.82     46.40 o 
   6   1   5     3043.69     2985.88    118.57 o 
   7   1   5     3831.56     3794.00    217.06 o 
   8   1   5     8829.31     8888.47    304.99 o 
   9   1   5     8226.28     7604.25    277.93 o 
  10   1   5     4391.40     4490.80    231.75 o 
  11   1   5        1.32       55.11     70.04 o 
  12   1   5     3041.68     2844.10    245.74 o 
  13   1   5       98.71      450.78    155.91 o 
  14   1   5     4525.27     5494.27    713.07 o 
  15   1   5        0.16     -120.52    117.88 o 
 -18   2   5     1366.04     1293.88    215.03 o 
 -17   2   5      604.30      527.95    152.21 o 
 -16   2   5      697.03      632.99    125.86 o 
 -15   2   5      530.58      689.01    105.89 o 
 -14   2   5        2.22       98.60     50.13 o 
 -13   2   5     1295.17     1204.69    114.58 o 
 -12   2   5      300.68      309.02     59.55 o 
 -11   2   5       16.77       -0.30     33.91 o 
 -10   2   5       74.57       97.86     40.03 o 
  -9   2   5    16549.68    15736.13    476.42 o 
  -8   2   5    16306.59    15751.39    425.30 o 
  -7   2   5     2187.12     2043.41     87.66 o 
  -6   2   5    11843.57    12363.94    333.83 o 
  -5   2   5       51.70       39.50     18.59 o 
  -4   2   5     4012.50     4241.50    147.85 o 
  -3   2   5     2360.76     2509.77     99.42 o 
  -2   2   5     3566.38     3482.19    123.41 o 
  -1   2   5      147.93      151.95     22.64 o 
   0   2   5      448.96      490.85     37.14 o 
   1   2   5     6463.86     6624.47    188.55 o 
   2   2   5    21346.43    20778.26    594.51 o 
   3   2   5     8046.31     7724.75    249.52 o 
   4   2   5       12.09       29.29     27.60 o 
   5   2   5      901.83     1065.63     82.80 o 
   6   2   5       41.61       50.02     33.57 o 
   7   2   5       17.37       43.56     35.06 o 
   8   2   5     1132.20     1119.03     94.19 o 
   9   2   5      213.78      176.10     59.40 o 
  10   2   5     1492.01     1633.12    142.36 o 
  11   2   5       92.91      177.20     68.09 o 
  12   2   5     1429.58     1610.01    188.18 o 
  13   2   5     1114.58     1097.54    164.65 o 
  14   2   5        2.24      -49.19     94.11 o 
  15   2   5        4.17      -36.83    127.09 o 
 -18   3   5      210.78      356.15    139.59 o 
 -17   3   5      269.79      341.22    138.36 o 
 -16   3   5      669.26      714.46    122.67 o 
 -15   3   5      580.64      474.52     97.39 o 
 -14   3   5    13249.66    12440.13    474.15 o 
 -13   3   5     2926.55     2684.95    247.74 o 
 -12   3   5       20.35      111.38     55.60 o 
 -11   3   5     2376.17     2281.81    158.72 o 
 -10   3   5     1923.82     1905.33    139.04 o 
  -9   3   5     7771.05     7616.00    262.45 o 
  -8   3   5    15586.97    15313.94    464.08 o 
  -7   3   5      849.55     1004.81     81.76 o 
  -6   3   5     2879.98     2853.24    109.25 o 
  -5   3   5      801.45      827.31     53.37 o 
  -4   3   5     7482.58     7089.41    229.32 o 
  -3   3   5    68383.66    65958.09   1779.66 o 
  -2   3   5      116.66      118.30     20.78 o 
  -1   3   5      125.57      113.00     29.50 o 
   0   3   5     4275.78     4042.89    129.50 o 
   1   3   5     7355.77     7229.97    208.85 o 
   2   3   5     4029.36     4066.10    153.38 o 
   3   3   5    23682.77    23426.51    675.67 o 
   4   3   5       23.93       34.54     39.31 o 
   5   3   5     4714.16     4390.35    174.20 o 
   6   3   5      449.09      443.67     66.86 o 
   7   3   5    10329.13    10104.93    385.37 o 
   8   3   5     6935.94     6939.99    292.41 o 
   9   3   5      361.91      367.77     89.91 o 
  10   3   5       62.00       45.83     54.93 o 
  11   3   5      791.79      738.89    106.27 o 
  12   3   5     1302.72     1409.60    166.20 o 
  13   3   5        0.89      140.40     97.19 o 
  14   3   5     1635.91     1754.17    224.08 o 
 -17   4   5        3.21       28.62     91.14 o 
 -16   4   5      376.77      573.41    120.08 o 
 -15   4   5     2236.44     2422.97    266.62 o 
 -14   4   5      604.35      737.61    107.02 o 
 -13   4   5     2159.17     2238.63    172.05 o 
 -12   4   5      963.93      996.03    111.92 o 
 -11   4   5     2175.58     1947.73    151.62 o 
 -10   4   5     1391.67     1561.84    189.90 o 
  -9   4   5     3292.02     2845.95    172.16 o 
  -8   4   5     1856.27     1999.01    223.86 o 
  -7   4   5     1244.42     1446.13    128.48 o 
  -6   4   5      995.87      834.98     82.19 o 
  -5   4   5     4134.77     4104.86    158.91 o 
  -4   4   5    15274.73    15122.50    449.26 o 
  -3   4   5     2276.50     2567.41    161.14 o 
  -2   4   5    10351.15     9861.70    278.31 o 
  -1   4   5     1752.28     1612.25    116.54 o 
   0   4   5     1599.97     1706.59     90.97 o 
   1   4   5      500.14      590.71     54.15 o 
   2   4   5     5422.42     5246.23    281.63 o 
   3   4   5      167.65      189.21     39.90 o 
   4   4   5     3983.44     4036.97    167.06 o 
   5   4   5     2077.20     2176.48    181.00 o 
   6   4   5     2085.18     1660.40    155.36 o 
   7   4   5     1050.88      883.01    127.49 o 
   8   4   5     4326.95     3613.82    213.83 o 
   9   4   5      432.65      752.96    101.80 o 
  10   4   5        7.68      -14.71     60.25 o 
  11   4   5       37.92       79.75     69.60 o 
  12   4   5      234.42      358.68     95.03 o 
  13   4   5      497.23      270.36     98.06 o 
  14   4   5      331.23      257.64    186.68 o 
 -16   5   5      543.05      674.58    138.39 o 
 -15   5   5       17.68       40.77     96.13 o 
 -14   5   5     1416.39     1040.65    152.85 o 
 -13   5   5      216.83      347.41     96.14 o 
 -12   5   5      648.65      886.77    112.47 o 
 -11   5   5       99.13      238.93     74.70 o 
 -10   5   5       25.20       68.25     55.88 o 
  -9   5   5      661.93      721.57    168.83 o 
  -8   5   5     4071.64     4108.61    214.62 o 
  -7   5   5      638.16      771.86     88.16 o 
  -6   5   5     3049.99     3298.32    184.42 o 
  -5   5   5     5442.71     5291.18    277.16 o 
  -4   5   5       29.11       12.61     32.14 o 
  -3   5   5     3211.37     3265.06    150.53 o 
  -2   5   5      805.16      930.93     77.51 o 
  -1   5   5     1151.14     1044.94     80.52 o 
   0   5   5     3052.54     3029.06    154.34 o 
   1   5   5     2261.20     2166.34    157.61 o 
   2   5   5      835.34      902.65     78.88 o 
   3   5   5     7060.45     7091.71    250.97 o 
   4   5   5       60.11       21.60     37.57 o 
   5   5   5      306.65      273.95     72.11 o 
   6   5   5     1666.42     1676.59    182.17 o 
   7   5   5      175.05      248.00     77.75 o 
   8   5   5      927.00      789.71    103.72 o 
   9   5   5      966.01      780.50    110.11 o 
  10   5   5       91.31       83.05     86.82 o 
  11   5   5      275.80      376.36    125.72 o 
  12   5   5      449.61      507.11    115.28 o 
  13   5   5       36.82      109.73     88.30 o 
 -15   6   5     1691.40     1610.78    336.72 o 
 -14   6   5      313.82      263.96    107.51 o 
 -13   6   5      513.48      652.86    136.73 o 
 -12   6   5      292.87      160.16     93.88 o 
 -11   6   5      610.48      745.19    131.94 o 
 -10   6   5      464.51      509.37     92.67 o 
  -9   6   5     1152.77     1212.78    126.16 o 
  -8   6   5      681.49      860.50    104.14 o 
  -7   6   5      673.89      734.52    104.31 o 
  -6   6   5     1007.82     1117.03    158.70 o 
  -5   6   5     2605.74     2544.58    165.41 o 
  -4   6   5     4683.50     4411.43    297.64 o 
  -3   6   5      199.75      192.08     71.42 o 
  -2   6   5     5852.66     5665.33    211.81 o 
  -1   6   5      516.30      387.31    102.76 o 
   0   6   5      334.63      365.02     73.40 o 
   1   6   5       43.90      160.95     64.90 o 
   2   6   5     2929.94     2954.02    177.47 o 
   3   6   5       91.48      151.10     72.35 o 
   4   6   5      823.39      919.47    157.54 o 
   5   6   5      580.07      605.91     87.91 o 
   6   6   5     2056.19     2086.25    279.68 o 
   7   6   5       49.14       35.63     60.36 o 
   8   6   5     1358.31     1417.26    145.27 o 
   9   6   5      649.84      694.63    112.17 o 
  10   6   5        6.45       92.32     79.90 o 
  11   6   5      135.86      113.33     88.16 o 
 -13   7   5      478.80      367.48    128.92 o 
 -12   7   5      769.12      965.83    158.52 o 
 -11   7   5      103.32       32.23     91.08 o 
 -10   7   5        7.75       56.73     82.93 o 
  -9   7   5       25.74      -10.45     63.15 o 
  -8   7   5      402.77      317.11     81.86 o 
  -7   7   5      512.35      514.71     88.46 o 
  -6   7   5      791.70      757.44    174.86 o 
  -5   7   5      831.36      753.39     97.81 o 
  -4   7   5      657.26      770.44    129.46 o 
  -3   7   5        1.90       18.37     47.12 o 
  -2   7   5     1407.75     1347.57    161.87 o 
  -1   7   5      182.22      176.53     60.15 o 
   0   7   5     1024.70     1038.77    106.38 o 
   1   7   5      253.44      221.17     62.04 o 
   2   7   5      317.53      312.75     85.60 o 
   3   7   5      427.44      498.61    102.85 o 
   4   7   5      156.70      244.85     89.97 o 
   5   7   5      150.81       85.26    185.06 o 
   6   7   5      886.11      933.17    139.52 o 
   7   7   5      188.77      222.30     94.23 o 
   8   7   5        4.63      -48.74     81.77 o 
   9   7   5      168.89      292.78    103.15 o 
  10   7   5        0.70      203.72    187.08 o 
 -10   8   5       14.70       25.97     96.64 o 
  -9   8   5      778.79      993.79    161.44 o 
  -8   8   5      749.93      766.29    147.48 o 
  -7   8   5        1.72      -24.38     69.21 o 
  -6   8   5       24.01       65.25     67.00 o 
  -5   8   5       95.05       34.50     73.55 o 
  -4   8   5      661.35      648.21    110.26 o 
  -3   8   5      152.89      199.18     81.02 o 
  -2   8   5     1113.08     1303.29    148.14 o 
  -1   8   5       91.12       76.41     85.12 o 
   0   8   5        5.24      131.15     88.83 o 
   1   8   5       21.57        9.17     66.77 o 
   2   8   5      878.94     1233.42    233.13 o 
   3   8   5      125.28       61.27     87.29 o 
   4   8   5       14.06      118.32     85.32 o 
   5   8   5      114.98      189.07     96.20 o 
   6   8   5      407.12      256.33    202.68 o 
   7   8   5       39.67      358.47    391.22 o 
  -6   9   5      258.09      324.95    136.15 o 
  -5   9   5       18.39       43.26     87.09 o 
  -4   9   5       50.51       52.82     88.30 o 
  -3   9   5        0.14      108.78     88.59 o 
  -2   9   5      101.73     -191.48    154.16 o 
  -1   9   5       56.20       90.45    147.50 o 
   0   9   5      700.94      495.97    129.99 o 
   1   9   5       12.30       82.85    100.76 o 
   2   9   5      112.42      242.22    114.62 o 
   3   9   5        4.86       33.91    109.11 o 
 -19   0   6     2118.04     2334.60    285.01 o 
 -18   0   6      892.55     1023.09    285.69 o 
 -17   0   6      235.45      189.29    111.82 o 
 -16   0   6     1443.24     1584.39    216.64 o 
 -15   0   6     1000.30      671.81    139.39 o 
 -14   0   6     3579.37     4344.17    349.49 o 
 -13   0   6    37665.70    37619.50   1718.42 o 
 -12   0   6      557.64      775.32    134.31 o 
 -11   0   6     5542.03     5714.10    277.85 o 
 -10   0   6      314.63      505.99    157.07 o 
  -9   0   6     9484.08     8459.56    357.07 o 
  -8   0   6    15382.35    16686.20    632.01 o 
  -7   0   6    31673.40    31418.49   1131.34 o 
  -6   0   6       24.16       15.43     26.01 o 
  -5   0   6    56847.36    58465.42   2042.86 o 
  -4   0   6      708.16      668.43     63.12 o 
  -3   0   6    31381.39    32443.10   1146.99 o 
  -2   0   6    78284.55    79452.33   2749.09 o 
  -1   0   6    43254.04    44269.22   1550.51 o 
   0   0   6    18701.40    19077.35    688.85 o 
   1   0   6     1629.63     1813.77    103.30 o 
   2   0   6    13081.47    12810.58    483.72 o 
   3   0   6       11.05      210.29    146.44 o 
   4   0   6    21587.04    20941.92    773.93 o 
   5   0   6     6122.72     5776.54    254.20 o 
   6   0   6    22767.36    22228.58    829.77 o 
   7   0   6      145.84      149.46     72.19 o 
   8   0   6     7844.08     7672.36    455.02 o 
   9   0   6     1948.13     2115.74    234.62 o 
  10   0   6     9591.35     9647.35    780.92 o 
  11   0   6     1717.49     1998.99    240.47 o 
  12   0   6     1812.51      973.32    297.56 o 
  13   0   6     1209.86     1038.29    296.58 o 
  14   0   6      289.74      299.15    219.50 o 
 -19   1   6        8.82       26.80    102.90 o 
 -18   1   6       12.24       82.81    100.06 o 
 -17   1   6      198.25      208.88     80.65 o 
 -16   1   6      102.70      108.55     69.21 o 
 -15   1   6       82.77       20.56     58.90 o 
 -14   1   6        6.78       17.67     49.00 o 
 -13   1   6     1534.92     1692.76    124.03 o 
 -12   1   6     4703.18     4650.56    199.88 o 
 -11   1   6     3406.28     3368.68    161.88 o 
 -10   1   6     2381.19     2395.18    111.52 o 
  -9   1   6      759.65      780.40     65.13 o 
  -8   1   6      100.48      156.04     31.32 o 
  -7   1   6      104.95      134.46     28.25 o 
  -6   1   6     1854.19     1951.23     83.59 o 
  -5   1   6     1275.89     1358.32     64.21 o 
  -4   1   6       60.30       55.30     19.12 o 
  -3   1   6       25.29       54.16     16.84 o 
  -2   1   6    27316.18    27706.55    696.54 o 
  -1   1   6     5004.63     5237.26    152.19 o 
   0   1   6     9987.93    10164.95    274.11 o 
   1   1   6      153.29      167.72     25.22 o 
   2   1   6     1341.86     1293.02     61.83 o 
   3   1   6      649.90      695.22     59.72 o 
   4   1   6     2070.33     2175.05     92.31 o 
   5   1   6        4.60        0.14     38.59 o 
   6   1   6      291.77      224.94     43.75 o 
   7   1   6      264.06      246.18     50.08 o 
   8   1   6     1088.34     1286.61    103.37 o 
   9   1   6     1494.43     1479.38    135.16 o 
  10   1   6      843.48      947.31    111.50 o 
  11   1   6      159.45      178.34     90.19 o 
  12   1   6       92.78      162.18     93.36 o 
  13   1   6        0.84     -143.92    102.01 o 
  14   1   6        4.37      159.53    141.15 o 
 -18   2   6     2199.91     2415.81    404.87 o 
 -17   2   6     2783.71     3141.22    475.74 o 
 -16   2   6      258.63      241.19     89.85 o 
 -15   2   6     1353.55     1594.26    193.34 o 
 -14   2   6      912.79     1240.12    229.16 o 
 -13   2   6     8982.32     8722.20    366.78 o 
 -12   2   6     1082.68      965.02     89.45 o 
 -11   2   6     9422.63     9402.59    319.64 o 
 -10   2   6      782.65      834.39     76.83 o 
  -9   2   6     7084.78     6921.11    240.87 o 
  -8   2   6       17.50       15.67     26.55 o 
  -7   2   6    36121.99    34535.52    875.91 o 
  -6   2   6    11077.97    11363.71    310.09 o 
  -5   2   6     8815.51     8614.17    269.56 o 
  -4   2   6     4743.50     4585.33    160.22 o 
  -3   2   6     7891.16     7618.96    239.00 o 
  -2   2   6    27320.03    27789.03    702.60 o 
  -1   2   6    34928.23    35224.27    960.99 o 
   0   2   6    10485.90    10559.50    287.68 o 
   1   2   6     2273.17     2273.98     87.98 o 
   2   2   6     4228.20     4317.17    187.62 o 
   3   2   6     2001.00     2043.65    110.52 o 
   4   2   6    28551.64    27879.30    799.78 o 
   5   2   6        3.54       32.43     32.51 o 
   6   2   6     4782.16     4779.33    230.90 o 
   7   2   6     1640.34     1495.31    120.55 o 
   8   2   6     2590.44     2410.56    184.35 o 
   9   2   6     1449.57     1758.86    178.28 o 
  10   2   6     9411.67     8959.10    433.63 o 
  11   2   6      129.64       96.77     81.27 o 
  12   2   6      601.15      641.06    129.70 o 
  13   2   6       90.63      -14.49     90.20 o 
  14   2   6      167.01      155.84    133.46 o 
 -18   3   6      188.54      203.82    130.44 o 
 -17   3   6      271.26      295.27    132.80 o 
 -16   3   6      597.75      570.48    104.72 o 
 -15   3   6     1192.00     1394.99    152.22 o 
 -14   3   6     1163.67     1256.13    149.81 o 
 -13   3   6      394.38      325.58    100.84 o 
 -12   3   6     5096.46     4986.90    290.00 o 
 -11   3   6     1873.17     1982.59    149.37 o 
 -10   3   6       45.55       18.77     40.52 o 
  -9   3   6       77.01      142.94     49.60 o 
  -8   3   6     6161.39     5628.26    234.49 o 
  -7   3   6      139.52       97.17     41.55 o 
  -6   3   6     8743.40     8544.16    274.41 o 
  -5   3   6     3466.05     3531.51    141.15 o 
  -4   3   6     7828.74     7962.66    256.77 o 
  -3   3   6       55.43       81.45     29.72 o 
  -2   3   6    13586.43    13381.90    357.12 o 
  -1   3   6    12955.30    12436.61    336.51 o 
   0   3   6      231.93      254.95     32.19 o 
   1   3   6       28.61      126.39     34.34 o 
   2   3   6     3236.58     3367.69    142.08 o 
   3   3   6     1268.50     1245.56     91.73 o 
   4   3   6     1455.11     1469.91    167.20 o 
   5   3   6     4044.35     3789.97    166.84 o 
   6   3   6      493.21      465.50     70.51 o 
   7   3   6      329.67      346.57     57.87 o 
   8   3   6     1215.82     1149.79    115.48 o 
   9   3   6     2203.33     2106.63    165.99 o 
  10   3   6      274.83      305.92     78.67 o 
  11   3   6       31.95      201.18     74.90 o 
  12   3   6       25.96       42.73     88.75 o 
  13   3   6       80.13       59.94    101.08 o 
  14   3   6       26.78       39.42    105.82 o 
 -17   4   6      770.62      680.76    135.38 o 
 -16   4   6       23.32        5.88     82.81 o 
 -15   4   6     1078.53     1095.38    149.97 o 
 -14   4   6      117.19      104.86     68.80 o 
 -13   4   6     1425.17     1470.73    199.31 o 
 -12   4   6     3501.75     3436.03    214.34 o 
 -11   4   6     1889.57     1966.25    193.82 o 
 -10   4   6      743.70      874.80    114.16 o 
  -9   4   6      936.19      957.76    103.82 o 
  -8   4   6       38.40       55.25     43.32 o 
  -7   4   6    17205.20    16426.87    559.11 o 
  -6   4   6     2066.26     2004.33    134.56 o 
  -5   4   6        1.52        1.20     29.19 o 
  -4   4   6     4002.31     3640.31    150.97 o 
  -3   4   6      714.09      742.95     67.17 o 
  -2   4   6     4026.79     3911.51    154.44 o 
  -1   4   6    10295.16    10179.52    319.16 o 
   0   4   6     1532.41     1691.74     85.54 o 
   1   4   6     2605.25     2585.95    147.87 o 
   2   4   6      519.37      724.42     76.53 o 
   3   4   6      138.68      168.83     41.14 o 
   4   4   6    13383.62    12863.83    408.91 o 
   5   4   6        2.70       27.19     36.54 o 
   6   4   6      160.21      194.62     56.87 o 
   7   4   6     2817.30     2939.67    247.59 o 
   8   4   6     1263.38     1122.61    136.71 o 
   9   4   6      621.44      835.85    105.94 o 
  10   4   6     2185.78     2363.97    190.31 o 
  11   4   6        1.54       50.95     71.62 o 
  12   4   6      371.58      432.30    103.51 o 
  13   4   6      133.43      111.26    108.62 o 
 -16   5   6      256.14      319.90    112.26 o 
 -15   5   6      440.00      454.88    120.64 o 
 -14   5   6     1660.17     1530.06    184.76 o 
 -13   5   6        0.63       76.21     66.88 o 
 -12   5   6     1953.02     2049.16    189.44 o 
 -11   5   6        6.64      -16.27     52.18 o 
 -10   5   6      987.52     1104.78    114.39 o 
  -9   5   6     2899.56     3160.93    200.22 o 
  -8   5   6     9142.39     8964.15    351.62 o 
  -7   5   6     1266.73     1496.56    126.64 o 
  -6   5   6     2128.59     2236.01    154.15 o 
  -5   5   6     2256.76     2380.72    240.42 o 
  -4   5   6     3330.49     3485.03    159.66 o 
  -3   5   6     1058.99     1264.88     94.62 o 
  -2   5   6     3796.04     3743.80    163.93 o 
  -1   5   6     1920.46     1725.83    127.20 o 
   0   5   6     3083.75     2948.03    180.24 o 
   1   5   6     2054.67     2167.11    200.05 o 
   2   5   6     4598.55     4213.10    205.21 o 
   3   5   6     5304.87     5070.62    202.85 o 
   4   5   6      668.28      650.90     72.10 o 
   5   5   6     2984.57     3229.10    284.10 o 
   6   5   6      441.42      348.21     73.26 o 
   7   5   6      350.45      364.30     80.17 o 
   8   5   6        0.66      122.69     63.00 o 
   9   5   6     1539.37     1600.48    155.33 o 
  10   5   6      118.92      181.21     80.19 o 
  11   5   6      770.65      897.21    132.30 o 
  12   5   6      109.61       91.20     91.35 o 
 -15   6   6        5.85      228.56    172.64 o 
 -14   6   6        9.89       12.28     94.94 o 
 -13   6   6      564.51      803.80    215.32 o 
 -12   6   6      596.21      579.73    107.50 o 
 -11   6   6        7.34       10.26     66.27 o 
 -10   6   6     1207.68     1465.80    202.53 o 
  -9   6   6      354.05      255.10     73.42 o 
  -8   6   6      719.01      618.91     91.15 o 
  -7   6   6      165.56       94.98     56.31 o 
  -6   6   6      969.40      966.33    106.91 o 
  -5   6   6     2026.83     2177.31    157.14 o 
  -4   6   6      601.66      589.11     82.92 o 
  -3   6   6      607.07      553.91     71.20 o 
  -2   6   6     1243.03     1306.46    165.10 o 
  -1   6   6      926.65      853.08     93.51 o 
   0   6   6       58.86       80.04     48.53 o 
   1   6   6     2328.79     2528.03    212.66 o 
   2   6   6      863.04      851.59     97.05 o 
   3   6   6     1261.23     1116.06    134.93 o 
   4   6   6      330.62      343.39     84.53 o 
   5   6   6      651.63      765.90    137.92 o 
   6   6   6      387.73      402.44    120.30 o 
   7   6   6      585.39      727.55    126.68 o 
   8   6   6      454.67      482.52    110.46 o 
   9   6   6      500.68      421.10     98.11 o 
  10   6   6      165.88      135.59     85.77 o 
  11   6   6        4.29      -26.24     81.72 o 
 -13   7   6      404.80      270.89    221.83 o 
 -12   7   6     1999.19     2253.52    427.50 o 
 -11   7   6      172.08      414.00    114.52 o 
 -10   7   6        0.05      -67.06     66.56 o 
  -9   7   6      699.08      674.16    107.83 o 
  -8   7   6     1321.53     1639.21    152.14 o 
  -7   7   6      167.80      168.07     70.11 o 
  -6   7   6      681.81      803.80    105.76 o 
  -5   7   6      248.65      296.10    102.36 o 
  -4   7   6       95.25      101.07     63.69 o 
  -3   7   6       96.78       68.65     63.94 o 
  -2   7   6     3289.06     3468.09    239.84 o 
  -1   7   6     1538.59     1599.57    158.83 o 
   0   7   6       61.80       13.76     50.93 o 
   1   7   6       41.50       18.26     62.66 o 
   2   7   6      519.40      539.25    105.85 o 
   3   7   6     2060.42     2484.92    318.51 o 
   4   7   6      102.66      253.50    126.43 o 
   5   7   6      892.95      917.96    140.71 o 
   6   7   6        1.78       89.69     79.25 o 
   7   7   6       36.63      -43.04     81.14 o 
   8   7   6       33.88        9.65    101.69 o 
   9   7   6      896.20      866.63    254.13 o 
 -10   8   6      632.52      860.53    155.32 o 
  -9   8   6        1.34      -35.65     89.45 o 
  -8   8   6      198.13      133.62     83.54 o 
  -7   8   6        4.38       30.41     73.32 o 
  -6   8   6      218.54      256.94     83.92 o 
  -5   8   6      379.55      653.46    117.71 o 
  -4   8   6      559.44      746.54    121.93 o 
  -3   8   6      143.03       77.25     76.44 o 
  -2   8   6      562.58      556.20    153.56 o 
  -1   8   6      663.17      709.64    112.02 o 
   0   8   6      137.89       84.22     94.98 o 
   1   8   6      698.62      699.05    123.37 o 
   2   8   6      157.85      207.03     92.79 o 
   3   8   6      482.96      641.60    132.54 o 
   4   8   6       15.68      292.58    148.22 o 
   5   8   6        8.41      -57.74    108.79 o 
   6   8   6       34.01      -13.20    106.24 o 
  -6   9   6      278.89      431.38    153.79 o 
  -5   9   6        0.57      -31.48     79.10 o 
  -4   9   6       81.06      295.63    105.43 o 
  -3   9   6       25.28       22.98     82.74 o 
  -2   9   6      244.52      122.23    170.68 o 
  -1   9   6      293.53      445.10    126.34 o 
   0   9   6       17.05       65.06     99.96 o 
   1   9   6       44.40      -14.56    149.03 o 
   2   9   6        0.51      -98.62    142.42 o 
 -19   1   7       65.58      343.04    311.68 o 
 -18   1   7      134.59      212.59    105.76 o 
 -17   1   7    11692.13    11739.48    676.62 o 
 -16   1   7     1948.83     1848.35    220.00 o 
 -15   1   7     1827.44     1967.81    250.03 o 
 -14   1   7       64.39       40.97     54.50 o 
 -13   1   7     3790.18     3684.10    187.12 o 
 -12   1   7     9462.45     9438.89    324.67 o 
 -11   1   7    10980.30    10910.32    359.13 o 
 -10   1   7    12021.41    11809.33    383.21 o 
  -9   1   7     6324.12     6285.41    198.19 o 
  -8   1   7       17.79        6.97     23.74 o 
  -7   1   7    10463.15    11041.56    307.05 o 
  -6   1   7    77592.80    77580.84   1913.27 o 
  -5   1   7      244.47      289.30     36.21 o 
  -4   1   7    21853.06    22377.49    628.91 o 
  -3   1   7      801.83      999.53     54.23 o 
  -2   1   7    11118.34    11233.72    303.64 o 
  -1   1   7    16003.51    17543.90    455.31 o 
   0   1   7    51015.05    52894.16   1310.22 o 
   1   1   7     3415.53     3523.21    116.63 o 
   2   1   7    23095.09    22408.99    577.58 o 
   3   1   7       29.88       32.55     21.76 o 
   4   1   7     8365.12     7753.54    280.64 o 
   5   1   7    21843.46    20194.58    600.45 o 
   6   1   7     9116.71     8826.34    317.82 o 
   7   1   7     4760.62     4400.14    261.24 o 
   8   1   7      544.70      568.01    118.02 o 
   9   1   7     1255.53     1540.41    142.18 o 
  10   1   7       21.69      168.93    138.32 o 
  11   1   7     3828.02     3744.36    294.83 o 
  12   1   7      454.65      181.56    104.69 o 
  13   1   7     1469.98     1611.20    397.28 o 
  14   1   7       55.46       84.68    143.81 o 
 -18   2   7      450.92      366.92    234.78 o 
 -17   2   7       57.18      -83.89     88.14 o 
 -16   2   7     1243.39     1217.66    296.00 o 
 -15   2   7     1943.51     2224.51    325.80 o 
 -14   2   7     2541.58     2458.59    180.63 o 
 -13   2   7      900.21      902.38    104.55 o 
 -12   2   7       96.01      197.57     60.80 o 
 -11   2   7      117.26      175.60     53.44 o 
 -10   2   7     2986.47     3042.71    285.55 o 
  -9   2   7     3078.27     2680.77    208.39 o 
  -8   2   7     3685.71     3580.21    131.60 o 
  -7   2   7      138.85      210.85     33.67 o 
  -6   2   7     1920.15     1927.24     85.10 o 
  -5   2   7    16750.13    15280.67    449.33 o 
  -4   2   7     6681.16     6826.99    251.69 o 
  -3   2   7      622.84      581.20     69.88 o 
  -2   2   7       24.34       13.81     19.95 o 
  -1   2   7       17.04       74.04     23.84 o 
   0   2   7      340.10      368.22     37.78 o 
   1   2   7     7613.36     7609.38    219.39 o 
   2   2   7     3515.44     3278.10    182.32 o 
   3   2   7       19.53       28.25     31.16 o 
   4   2   7        2.69       15.78     32.53 o 
   5   2   7     5454.41     5592.07    212.50 o 
   6   2   7     3702.84     3560.20    230.87 o 
   7   2   7      275.41      217.38     49.81 o 
   8   2   7       74.31       62.38     43.04 o 
   9   2   7       93.29      -15.81     50.52 o 
  10   2   7       47.98       84.71     77.96 o 
  11   2   7      469.92      337.64    103.68 o 
  12   2   7      369.71      330.24    114.56 o 
  13   2   7      178.68      118.74    104.79 o 
  14   2   7       43.75     -143.64    171.42 o 
 -18   3   7      504.96      690.54    166.00 o 
 -17   3   7     1254.08     1194.76    286.48 o 
 -16   3   7      183.49      126.02     72.65 o 
 -15   3   7     2987.48     3255.03    222.57 o 
 -14   3   7       49.11      129.52     64.68 o 
 -13   3   7      670.54      770.33     99.20 o 
 -12   3   7     2067.78     2240.43    165.71 o 
 -11   3   7    10195.91     9476.95    369.64 o 
 -10   3   7    15074.09    13761.59    495.77 o 
  -9   3   7      197.02      185.15     52.15 o 
  -8   3   7     5158.83     4859.93    278.68 o 
  -7   3   7      156.42      151.84     40.42 o 
  -6   3   7    13774.48    13743.68    418.32 o 
  -5   3   7    10265.51    10014.98    317.30 o 
  -4   3   7    13064.84    12971.20    444.50 o 
  -3   3   7      684.63      668.96     64.49 o 
  -2   3   7     1924.72     2014.49    105.50 o 
  -1   3   7      567.75      773.34     91.81 o 
   0   3   7    33003.80    32278.24    821.59 o 
   1   3   7    13256.03    12915.41    397.79 o 
   2   3   7     4424.82     4632.63    177.62 o 
   3   3   7     6996.62     6850.37    241.09 o 
   4   3   7      765.92      883.66     80.71 o 
   5   3   7     4401.89     4611.31    213.36 o 
   6   3   7     3724.40     3126.22    199.62 o 
   7   3   7     5034.49     4641.21    243.65 o 
   8   3   7     1424.83     1446.55    155.79 o 
   9   3   7      223.08      174.14     77.42 o 
  10   3   7       34.07       55.15     60.54 o 
  11   3   7     4492.54     4317.78    321.82 o 
  12   3   7       48.33      200.63    101.20 o 
  13   3   7      290.76      187.65    111.27 o 
 -17   4   7      187.44      217.71    109.63 o 
 -16   4   7      442.25      604.18    111.58 o 
 -15   4   7      233.09      223.79     80.01 o 
 -14   4   7       22.32       48.10     67.62 o 
 -13   4   7      123.58      146.14     66.57 o 
 -12   4   7     6499.29     6018.69    387.13 o 
 -11   4   7     3626.47     4002.82    231.12 o 
 -10   4   7        0.36       31.37     48.85 o 
  -9   4   7     2559.74     2495.17    245.84 o 
  -8   4   7     1561.73     1489.64    123.01 o 
  -7   4   7     3631.49     3151.00    178.51 o 
  -6   4   7     1218.20     1170.71    139.66 o 
  -5   4   7     2874.67     2879.39    144.22 o 
  -4   4   7      171.05      222.69     44.34 o 
  -3   4   7     2465.40     2471.63    159.00 o 
  -2   4   7     3766.71     3794.65    155.57 o 
  -1   4   7    10691.17    10496.40    364.79 o 
   0   4   7      815.99      884.83    110.09 o 
   1   4   7     4650.29     4515.58    178.37 o 
   2   4   7      303.39      365.42     53.45 o 
   3   4   7      808.40      953.14     84.45 o 
   4   4   7      276.74      267.84     51.28 o 
   5   4   7     1893.66     1951.48    127.95 o 
   6   4   7      776.60     1045.13    109.93 o 
   7   4   7      728.11      695.71    126.80 o 
   8   4   7     1099.33      896.28    182.98 o 
   9   4   7      903.66      831.28    148.77 o 
  10   4   7      576.79      593.33    102.83 o 
  11   4   7      105.59      190.77     87.46 o 
  12   4   7      460.27      657.21    150.38 o 
 -16   5   7      132.20       88.07    147.71 o 
 -15   5   7      965.82     1321.96    183.03 o 
 -14   5   7       22.40       96.30     76.52 o 
 -13   5   7       10.94       29.39     67.55 o 
 -12   5   7     2010.84     2067.02    205.01 o 
 -11   5   7     1280.88      950.47    160.00 o 
 -10   5   7      593.79      592.98     91.19 o 
  -9   5   7     2017.19     2253.58    183.15 o 
  -8   5   7      849.29      871.84    101.08 o 
  -7   5   7        0.94       31.66     40.81 o 
  -6   5   7     1826.38     1593.22    126.95 o 
  -5   5   7     2415.14     2191.35    149.08 o 
  -4   5   7     2461.04     2489.09    139.51 o 
  -3   5   7     1249.83     1190.43     93.72 o 
  -2   5   7      277.51      180.33     52.81 o 
  -1   5   7     2590.03     2532.66    182.92 o 
   0   5   7     4170.02     4507.71    210.94 o 
   1   5   7       24.04       14.44     41.53 o 
   2   5   7      994.05      883.25     97.64 o 
   3   5   7     1440.72     1699.75    136.09 o 
   4   5   7      126.52      189.52     58.10 o 
   5   5   7     2794.08     2698.90    262.30 o 
   6   5   7      953.84      882.81    109.41 o 
   7   5   7      550.14      546.12    126.71 o 
   8   5   7      285.75      281.58     78.41 o 
   9   5   7       19.55      -53.78     90.72 o 
  10   5   7      331.98      162.93     88.01 o 
  11   5   7      976.12     1117.89    262.02 o 
 -15   6   7      125.95       51.02    183.65 o 
 -14   6   7        1.21      136.34    101.61 o 
 -13   6   7       96.88      140.29     86.47 o 
 -12   6   7     2254.70     2312.67    285.53 o 
 -11   6   7     2122.94     2271.08    301.37 o 
 -10   6   7      402.72      346.69    105.25 o 
  -9   6   7      362.77      394.76     85.85 o 
  -8   6   7      552.42      682.05     94.53 o 
  -7   6   7     1012.53     1005.42    128.86 o 
  -6   6   7      560.74      496.48     81.84 o 
  -5   6   7     3759.24     4020.90    298.72 o 
  -4   6   7      116.40      212.75     63.49 o 
  -3   6   7        4.19      -26.73     40.95 o 
  -2   6   7     1080.24      963.97    102.87 o 
  -1   6   7     6967.23     6985.72    356.50 o 
   0   6   7       41.82      114.15     54.76 o 
   1   6   7     1461.22     1501.47    130.36 o 
   2   6   7      217.31      263.43     62.58 o 
   3   6   7       57.87       91.20     66.69 o 
   4   6   7      237.62      376.11    113.11 o 
   5   6   7     1300.47     1062.67    145.31 o 
   6   6   7      905.03      930.14    364.80 o 
   7   6   7      461.26      507.16    118.80 o 
   8   6   7      128.42       55.38     90.23 o 
   9   6   7      164.31      162.48     95.21 o 
  10   6   7      466.92      479.46    180.17 o 
 -13   7   7       51.00        1.22    202.37 o 
 -12   7   7      140.77      158.73    114.12 o 
 -11   7   7       41.34       60.33     75.39 o 
 -10   7   7       42.87      140.90     77.80 o 
  -9   7   7     1636.17     1880.30    200.81 o 
  -8   7   7        3.07       -1.20     60.88 o 
  -7   7   7       33.39        8.45     62.39 o 
  -6   7   7      566.10      536.96     95.05 o 
  -5   7   7      107.18      146.19     72.01 o 
  -4   7   7        0.23      -50.04     64.11 o 
  -3   7   7     2048.00     1954.50    176.96 o 
  -2   7   7        2.17       41.41     63.56 o 
  -1   7   7      838.38      836.37    104.48 o 
   0   7   7        9.55       16.95     54.33 o 
   1   7   7      340.72      367.54    101.11 o 
   2   7   7      798.83      935.63    137.15 o 
   3   7   7      467.03      481.20    153.30 o 
   4   7   7       18.47       21.83     77.44 o 
   5   7   7      574.71      450.49    116.98 o 
   6   7   7        3.25       -0.37     99.28 o 
   7   7   7        9.68       -7.14     86.50 o 
   8   7   7      278.47      324.55    112.16 o 
 -10   8   7      517.56      532.91    161.47 o 
  -9   8   7      177.40      199.88     89.93 o 
  -8   8   7        0.23      106.70     77.21 o 
  -7   8   7      142.46       98.78     91.10 o 
  -6   8   7      314.98      437.43    109.09 o 
  -5   8   7     1129.53     1299.60    161.88 o 
  -4   8   7       17.57       77.05     77.49 o 
  -3   8   7      176.51      221.89     78.97 o 
  -2   8   7       34.32       15.47     91.46 o 
  -1   8   7      682.01      671.53    119.76 o 
   0   8   7       35.08      108.92     97.26 o 
   1   8   7      978.56     1070.84    156.19 o 
   2   8   7       10.45       63.59     83.04 o 
   3   8   7        2.58       28.74     83.58 o 
   4   8   7       25.20      223.96    102.48 o 
   5   8   7      365.54      455.12    144.27 o 
  -4   9   7       23.64      182.69     98.31 o 
  -3   9   7      497.50      384.55    182.92 o 
  -2   9   7       73.42      112.44    101.34 o 
  -1   9   7       65.99      110.48    104.25 o 
   0   9   7       30.14      167.01    144.99 o 
 -19   0   8       21.76      180.35    205.31 o 
 -18   0   8       59.98     -153.80    150.13 o 
 -17   0   8       11.45      114.16    174.72 o 
 -16   0   8     8131.30     7357.09    633.54 o 
 -15   0   8     2187.16     2587.11    290.65 o 
 -14   0   8     8265.71     8599.93    504.50 o 
 -13   0   8     1493.00     1679.06    201.60 o 
 -12   0   8      304.74      184.89     79.65 o 
 -11   0   8     1497.10     1607.21    203.16 o 
 -10   0   8    56872.00    56009.93   1997.87 o 
  -9   0   8    16262.67    16146.10    625.53 o 
  -8   0   8     7191.92     7159.20    309.81 o 
  -7   0   8       71.25      115.49     39.91 o 
  -6   0   8     3368.35     3200.72    165.46 o 
  -5   0   8    15151.82    15360.67    579.24 o 
  -4   0   8    21351.13    21814.57    797.62 o 
  -3   0   8    23695.09    23537.19    853.49 o 
  -2   0   8    15078.43    14817.75    555.68 o 
  -1   0   8      825.91      928.48     81.87 o 
   0   0   8    20403.08    21189.38    775.97 o 
   1   0   8    53391.28    52450.88   1845.41 o 
   2   0   8      582.43      574.30     67.72 o 
   3   0   8    13460.17    13812.42    535.95 o 
   4   0   8      328.24      353.95     60.08 o 
   5   0   8       25.70       79.29     71.58 o 
   6   0   8     4593.97     5577.76    696.43 o 
   7   0   8     9737.76     8549.23    578.73 o 
   8   0   8      269.30      454.34    120.99 o 
   9   0   8     4929.58     4270.10    505.44 o 
  10   0   8       68.85       73.99    118.44 o 
  11   0   8     2587.00     2359.79    337.02 o 
  12   0   8     2321.51     2055.04    419.06 o 
  13   0   8      428.77      434.72    253.15 o 
 -19   1   8      451.93      516.36    135.75 o 
 -18   1   8      458.07      686.21    144.70 o 
 -17   1   8      862.14      552.69    124.06 o 
 -16   1   8      513.60      338.84    163.33 o 
 -15   1   8       72.06      194.42     84.25 o 
 -14   1   8      147.08      264.70     85.18 o 
 -13   1   8     1568.27     1803.84    150.15 o 
 -12   1   8      370.26      498.78    101.25 o 
 -11   1   8     1067.70     1170.44     93.97 o 
 -10   1   8       12.86       14.75     31.55 o 
  -9   1   8     3510.00     3816.88    169.02 o 
  -8   1   8     2219.72     2155.83    136.23 o 
  -7   1   8     2578.43     2531.95    105.34 o 
  -6   1   8     1587.86     1656.68    104.27 o 
  -5   1   8      293.40      301.63     34.17 o 
  -4   1   8     1217.13     1144.52     62.57 o 
  -3   1   8      245.32      221.34     30.95 o 
  -2   1   8     4284.67     4457.72    231.99 o 
  -1   1   8       34.91        1.37     21.00 o 
   0   1   8      129.91      180.86     30.27 o 
   1   1   8     1310.85     1469.62     74.62 o 
   2   1   8     3045.10     3314.39    123.25 o 
   3   1   8      943.67      971.62     78.42 o 
   4   1   8      488.58      554.25     63.10 o 
   5   1   8       24.03        9.33     36.50 o 
   6   1   8       13.67       23.36     36.58 o 
   7   1   8       73.19       38.16     50.68 o 
   8   1   8     1021.49      946.83    110.33 o 
   9   1   8       27.42      -20.28     52.81 o 
  10   1   8        5.04      -25.95     77.96 o 
  11   1   8       24.82      236.31    178.47 o 
  12   1   8      168.25      497.53    129.20 o 
  13   1   8      129.42      179.05    151.31 o 
 -18   2   8        4.26      237.24    104.72 o 
 -17   2   8      520.80      645.26    136.20 o 
 -16   2   8     3926.41     4070.81    374.27 o 
 -15   2   8     1050.77      917.59    201.63 o 
 -14   2   8    11923.11    11323.64    442.08 o 
 -13   2   8      249.74      228.33    170.14 o 
 -12   2   8     1477.85     1659.90    139.90 o 
 -11   2   8     1144.80     1048.98    110.74 o 
 -10   2   8    16640.55    16736.79    577.14 o 
  -9   2   8     1033.45     1007.35    114.88 o 
  -8   2   8    16092.37    15423.90    465.34 o 
  -7   2   8      359.10      445.60     56.37 o 
  -6   2   8      892.38      911.50    102.16 o 
  -5   2   8    14312.24    14074.86    421.37 o 
  -4   2   8    25720.27    24843.64    702.95 o 
  -3   2   8    22647.25    22009.80    570.57 o 
  -2   2   8     2794.10     2759.94    106.53 o 
  -1   2   8     1279.14     1307.95     76.99 o 
   0   2   8       94.21      134.97     48.65 o 
   1   2   8    21923.88    22496.71    654.07 o 
   2   2   8     1623.56     1904.92    209.03 o 
   3   2   8    22187.46    20962.95    622.88 o 
   4   2   8      945.17     1126.81     91.07 o 
   5   2   8      178.01      208.87     49.32 o 
   6   2   8     1075.96     1098.11    126.62 o 
   7   2   8     8337.98     7581.95    311.86 o 
   8   2   8     1790.22     1865.80    156.08 o 
   9   2   8     1377.48     1271.88    343.19 o 
  10   2   8      151.90      174.45     87.52 o 
  11   2   8      120.63      183.79    129.97 o 
  12   2   8     1132.11      988.20    167.40 o 
  13   2   8      980.36      705.29    271.48 o 
 -18   3   8      329.71      303.81    121.84 o 
 -17   3   8      307.56      322.55    115.21 o 
 -16   3   8        2.59      -56.22     66.97 o 
 -15   3   8     1602.36     1268.65    196.58 o 
 -14   3   8       46.54       68.88     79.19 o 
 -13   3   8     1304.51     1329.52    129.88 o 
 -12   3   8     1241.43     1455.81    130.63 o 
 -11   3   8     5407.79     5216.93    250.69 o 
 -10   3   8      214.02      230.10     85.03 o 
  -9   3   8     5327.54     5412.11    241.03 o 
  -8   3   8     3860.32     3801.06    193.17 o 
  -7   3   8      619.41      731.93     71.71 o 
  -6   3   8       10.76       40.73     32.58 o 
  -5   3   8     1465.30     1281.94     90.52 o 
  -4   3   8     2197.37     2188.21    118.12 o 
  -3   3   8     1063.76     1067.76     83.57 o 
  -2   3   8     3945.46     3744.56    151.30 o 
  -1   3   8     2756.92     2741.26    125.50 o 
   0   3   8      869.32      835.05     71.53 o 
   1   3   8      771.52      848.48     88.48 o 
   2   3   8     6267.12     6133.95    222.95 o 
   3   3   8      733.81      722.78     74.47 o 
   4   3   8        1.92       19.93     38.57 o 
   5   3   8      359.60      350.88     59.06 o 
   6   3   8     1246.57     1316.50    106.59 o 
   7   3   8       13.48       48.47     45.32 o 
   8   3   8     1651.43     1474.01    138.68 o 
   9   3   8      207.51      306.36     79.58 o 
  10   3   8        0.52       33.38     89.01 o 
  11   3   8        6.22      106.96     97.20 o 
  12   3   8      524.55      432.54    165.16 o 
 -17   4   8      130.50      193.17     90.56 o 
 -16   4   8     1919.90     2166.69    192.52 o 
 -15   4   8      446.34      469.24     99.21 o 
 -14   4   8     2984.75     3065.38    217.80 o 
 -13   4   8      301.98      274.75     76.77 o 
 -12   4   8      358.88      320.48     75.33 o 
 -11   4   8     2389.18     2240.67    166.55 o 
 -10   4   8     3055.07     3063.22    293.25 o 
  -9   4   8      333.22      424.81     77.12 o 
  -8   4   8     9645.06     9736.10    371.70 o 
  -7   4   8       49.46       35.31     46.83 o 
  -6   4   8       45.13      109.16     62.92 o 
  -5   4   8     9063.21     8597.97    290.21 o 
  -4   4   8     6229.92     5746.92    211.72 o 
  -3   4   8     6664.60     7302.22    443.75 o 
  -2   4   8     3250.38     3208.88    151.88 o 
  -1   4   8     2775.00     2875.56    175.37 o 
   0   4   8     2369.93     2381.97    168.71 o 
   1   4   8     8625.39     8462.35    404.36 o 
   2   4   8     3345.38     3650.30    228.93 o 
   3   4   8     8336.14     8634.82    334.90 o 
   4   4   8      503.06      585.04     71.10 o 
   5   4   8       15.95      -57.35     38.23 o 
   6   4   8     1501.38     1623.79    141.98 o 
   7   4   8     2870.59     2806.42    192.76 o 
   8   4   8      742.92      797.64    109.20 o 
   9   4   8      421.97      367.88     85.17 o 
  10   4   8      318.44      461.37    101.59 o 
  11   4   8      110.41      124.94    112.78 o 
  12   4   8      530.61      691.09    180.83 o 
 -16   5   8     1116.86     1375.24    188.01 o 
 -15   5   8     3700.66     3583.51    287.82 o 
 -14   5   8      464.08      298.49    111.91 o 
 -13   5   8       38.81       23.80     72.64 o 
 -12   5   8      779.36      675.95    102.99 o 
 -11   5   8     2078.25     1901.59    206.50 o 
 -10   5   8      221.12      259.97     69.71 o 
  -9   5   8     3260.40     3571.86    218.27 o 
  -8   5   8     1043.86      976.03    110.58 o 
  -7   5   8      291.31      259.51     63.50 o 
  -6   5   8      854.09      893.68    117.79 o 
  -5   5   8     7699.12     7208.16    292.00 o 
  -4   5   8     8253.40     8494.44    293.12 o 
  -3   5   8       66.54       61.64     45.39 o 
  -2   5   8      792.28      836.31    142.15 o 
  -1   5   8     1134.35     1427.40    123.23 o 
   0   5   8     1653.53     1685.28    162.12 o 
   1   5   8      340.75      397.71     70.51 o 
   2   5   8     1884.77     2381.24    166.50 o 
   3   5   8       98.32      111.07     52.75 o 
   4   5   8      548.15      787.05    115.63 o 
   5   5   8      500.92      453.64     96.81 o 
   6   5   8     3223.93     3119.61    241.29 o 
   7   5   8      188.48      263.75    174.86 o 
   8   5   8      399.95      134.36     84.18 o 
   9   5   8      230.57      392.91    109.55 o 
  10   5   8        7.03       92.46     84.99 o 
 -14   6   8       52.12       37.69     86.87 o 
 -13   6   8     1377.74     1258.76    148.05 o 
 -12   6   8      166.08      142.71     97.83 o 
 -11   6   8       16.89       10.29     67.06 o 
 -10   6   8      886.04     1030.51    125.11 o 
  -9   6   8      145.29      128.53     66.43 o 
  -8   6   8     1073.98     1073.02    118.14 o 
  -7   6   8     1178.04     1194.36    180.66 o 
  -6   6   8      337.26      459.15     82.88 o 
  -5   6   8     1435.68     1765.39    144.22 o 
  -4   6   8        0.48      -25.35     52.73 o 
  -3   6   8      140.88      136.32     55.30 o 
  -2   6   8     4106.64     3805.88    217.93 o 
  -1   6   8      709.58      721.49     92.65 o 
   0   6   8        0.98      -20.65     46.58 o 
   1   6   8     2213.73     2209.47    240.04 o 
   2   6   8       40.89       84.70     56.35 o 
   3   6   8      533.20      586.71    124.97 o 
   4   6   8      929.21      978.15    141.45 o 
   5   6   8        6.83      -86.91     68.36 o 
   6   6   8     1328.55     1315.00    201.43 o 
   7   6   8       61.08       78.90     85.58 o 
   8   6   8       11.41       10.64     87.29 o 
   9   6   8      500.63      543.94    219.88 o 
 -13   7   8       70.40      -30.47    213.14 o 
 -12   7   8       88.58       55.19     83.72 o 
 -11   7   8      585.75      631.53    114.63 o 
 -10   7   8       22.13       42.99     76.40 o 
  -9   7   8     1827.53     1965.91    173.55 o 
  -8   7   8      525.03      477.52    102.72 o 
  -7   7   8        0.29       15.92     64.15 o 
  -6   7   8       29.22        0.95     71.46 o 
  -5   7   8     1384.77     1260.88    153.57 o 
  -4   7   8      971.43      718.99    142.62 o 
  -3   7   8      260.73      369.50     91.18 o 
  -2   7   8      622.51      653.19    205.06 o 
  -1   7   8       62.63      172.69     68.17 o 
   0   7   8      471.18      511.77    110.55 o 
   1   7   8      158.66      122.85     83.49 o 
   2   7   8     1258.71     1166.60    244.94 o 
   3   7   8        6.74       16.71     77.27 o 
   4   7   8       19.61      122.57     89.70 o 
   5   7   8       33.98      102.83    100.71 o 
   6   7   8      505.34      598.69    221.58 o 
   7   7   8      108.81      107.32     99.98 o 
 -10   8   8        0.78      108.57    132.64 o 
  -9   8   8       94.29      120.91     86.00 o 
  -8   8   8       15.22      -37.44     83.46 o 
  -7   8   8      410.16      335.16    117.68 o 
  -6   8   8      585.86      693.36    139.46 o 
  -5   8   8      100.42       83.57     96.58 o 
  -4   8   8       11.14      -50.64     72.38 o 
  -3   8   8      303.83      426.00    106.37 o 
  -2   8   8        3.05       77.43     77.37 o 
  -1   8   8       41.85      174.61     86.10 o 
   0   8   8      326.93      483.44    134.79 o 
   1   8   8       30.90       81.11     90.70 o 
   2   8   8       26.07       73.16     89.24 o 
   3   8   8        5.33       56.38     95.73 o 
   4   8   8      483.00      554.69    167.13 o 
 -19   1   9      162.12       90.66    162.24 o 
 -18   1   9     2583.71     2977.51    678.51 o 
 -17   1   9      184.79      370.63    170.42 o 
 -16   1   9      100.76      185.13     98.51 o 
 -15   1   9      446.09      493.15    113.88 o 
 -14   1   9     9183.57     9936.69    572.25 o 
 -13   1   9    13725.50    14115.64    515.57 o 
 -12   1   9      423.51      499.85     79.44 o 
 -11   1   9      150.36      154.53     71.63 o 
 -10   1   9      363.70      321.27     55.13 o 
  -9   1   9    26876.71    26695.49    768.90 o 
  -8   1   9     1448.19     1535.74     85.98 o 
  -7   1   9    37313.59    36592.64    931.32 o 
  -6   1   9      273.58      286.48     42.66 o 
  -5   1   9      105.17       70.64     26.73 o 
  -4   1   9      522.34      694.24     52.47 o 
  -3   1   9    39108.42    38880.23    980.95 o 
  -2   1   9     5957.84     5627.74    174.07 o 
  -1   1   9    10036.82     9929.81    280.32 o 
   0   1   9       22.65       43.78     30.00 o 
   1   1   9      195.05      196.80     35.56 o 
   2   1   9    12844.19    12702.92    396.92 o 
   3   1   9    11362.90    11567.76    372.64 o 
   4   1   9     8917.14     8190.83    285.41 o 
   5   1   9     3017.67     3268.54    203.10 o 
   6   1   9        8.02       12.68     51.18 o 
   7   1   9       74.13       70.68     59.63 o 
   8   1   9     7917.83     7810.71    350.70 o 
   9   1   9       55.78       74.22     65.20 o 
  10   1   9     3386.30     4582.83    448.70 o 
  11   1   9      116.18      194.28    117.81 o 
  12   1   9        0.87      -21.59     96.79 o 
 -18   2   9        5.18      -88.62     91.09 o 
 -17   2   9      601.18      618.33    234.42 o 
 -16   2   9     1739.41     1656.99    196.25 o 
 -15   2   9     1804.06     2114.48    218.40 o 
 -14   2   9     2580.72     2638.51    198.01 o 
 -13   2   9      486.45      405.98    116.63 o 
 -12   2   9     1734.87     1919.76    239.56 o 
 -11   2   9     2861.34     2882.60    184.21 o 
 -10   2   9     1562.33     1601.60    181.32 o 
  -9   2   9      266.22      285.68     84.75 o 
  -8   2   9       68.23       39.75     37.62 o 
  -7   2   9     1340.51     1223.87    103.36 o 
  -6   2   9     5048.79     4882.87    182.90 o 
  -5   2   9     3902.10     3645.46    153.02 o 
  -4   2   9     7838.50     7242.30    241.45 o 
  -3   2   9       39.87       63.94     32.59 o 
  -2   2   9     4540.42     4304.40    145.83 o 
  -1   2   9     2809.97     2957.49    119.48 o 
   0   2   9     1683.59     1708.95    124.17 o 
   1   2   9     1627.39     1943.70    117.66 o 
   2   2   9     1437.88     1537.26    117.62 o 
   3   2   9     1779.50     1825.41    119.23 o 
   4   2   9     1946.49     1938.78    124.41 o 
   5   2   9     1453.19     1381.92    124.61 o 
   6   2   9      686.95      752.43     84.12 o 
   7   2   9       74.50      123.59     60.84 o 
   8   2   9      317.09      323.81    102.48 o 
   9   2   9     1187.04     1327.96    260.11 o 
  10   2   9       29.79      158.43     92.06 o 
  11   2   9       21.98       68.73     96.58 o 
  12   2   9      186.02      314.17    152.22 o 
 -18   3   9     1997.00     2365.91    304.41 o 
 -17   3   9      134.68      172.84    142.54 o 
 -16   3   9      542.14      793.83    119.52 o 
 -15   3   9     2522.24     2277.86    187.40 o 
 -14   3   9     1010.45     1111.09    127.20 o 
 -13   3   9     1598.23     1528.00    143.79 o 
 -12   3   9     8629.73     8371.42    346.06 o 
 -11   3   9       69.50       95.82     62.71 o 
 -10   3   9      553.73      559.68    116.05 o 
  -9   3   9    14569.08    13486.24    482.89 o 
  -8   3   9      310.98      237.01     57.55 o 
  -7   3   9    17513.03    16516.94    501.14 o 
  -6   3   9       30.84       58.08     35.36 o 
  -5   3   9      579.46      434.52     57.39 o 
  -4   3   9     3960.15     3668.79    154.71 o 
  -3   3   9     4716.59     4892.40    201.60 o 
  -2   3   9      962.21     1180.72     96.12 o 
  -1   3   9    18124.59    17445.30    588.14 o 
   0   3   9      179.21      155.52     46.90 o 
   1   3   9      503.51      510.40     85.44 o 
   2   3   9     6528.85     6273.34    282.73 o 
   3   3   9     3410.64     3727.02    180.25 o 
   4   3   9     5023.48     4910.77    209.72 o 
   5   3   9     1221.43     1153.39     99.60 o 
   6   3   9      328.18      424.81    109.43 o 
   7   3   9      874.29      737.05    102.55 o 
   8   3   9     2242.02     2067.29    230.36 o 
   9   3   9       63.41      154.83     90.70 o 
  10   3   9     2164.10     2776.51    382.48 o 
  11   3   9       14.38      117.68    173.20 o 
  12   3   9        0.40       81.30    119.80 o 
 -17   4   9        2.96       50.47     83.80 o 
 -16   4   9       70.31       -4.72     77.35 o 
 -15   4   9     1199.73     1326.29    159.04 o 
 -14   4   9      681.45      576.49    130.70 o 
 -13   4   9      124.75      246.98     73.04 o 
 -12   4   9     2795.90     2711.36    194.16 o 
 -11   4   9        2.11       89.37     58.88 o 
 -10   4   9       97.54        0.33     51.36 o 
  -9   4   9     3704.47     3438.43    206.22 o 
  -8   4   9     9005.54     7990.26    319.89 o 
  -7   4   9      753.17      810.08     95.10 o 
  -6   4   9     1035.73     1148.32    105.16 o 
  -5   4   9      964.63     1007.58     99.47 o 
  -4   4   9     3554.31     3538.96    208.15 o 
  -3   4   9      189.07      214.49     54.06 o 
  -2   4   9     5914.88     5921.37    250.46 o 
  -1   4   9      799.41      913.02     96.02 o 
   0   4   9       30.83       65.55     45.53 o 
   1   4   9     3142.81     2760.14    171.33 o 
   2   4   9     4170.21     4222.82    215.78 o 
   3   4   9     3125.22     3320.55    261.71 o 
   4   4   9      976.12     1207.04    117.90 o 
   5   4   9      434.18      518.74     79.67 o 
   6   4   9      237.04      397.18     82.78 o 
   7   4   9      534.14      612.45     98.64 o 
   8   4   9      489.04      491.15     95.46 o 
   9   4   9      669.65      767.90    120.01 o 
  10   4   9       48.69       37.90    191.77 o 
  11   4   9       82.85      154.55    139.52 o 
 -16   5   9      104.87      231.45    108.37 o 
 -15   5   9      312.16      353.19    100.36 o 
 -14   5   9     1403.73     1376.51    154.54 o 
 -13   5   9       28.28      124.55     78.58 o 
 -12   5   9     1718.46     1551.86    151.08 o 
 -11   5   9       15.60      -39.08     55.42 o 
 -10   5   9      557.07      660.27    110.75 o 
  -9   5   9     3395.02     3577.83    253.39 o 
  -8   5   9      102.06       66.45     74.90 o 
  -7   5   9     2502.47     2615.26    176.99 o 
  -6   5   9     1127.98     1132.84    146.19 o 
  -5   5   9       93.83      200.50     57.18 o 
  -4   5   9     1355.64     1500.19    240.58 o 
  -3   5   9     2013.11     2112.00    152.41 o 
  -2   5   9      428.79      400.29     73.34 o 
  -1   5   9     2782.78     3019.87    189.02 o 
   0   5   9      111.95      114.46     55.22 o 
   1   5   9      701.98      627.49     93.19 o 
   2   5   9     3305.73     3708.01    215.82 o 
   3   5   9      670.23      700.94    111.52 o 
   4   5   9      835.42      882.47    216.80 o 
   5   5   9     1061.24     1054.15    143.33 o 
   6   5   9       28.20      105.70     80.88 o 
   7   5   9      656.64      504.55    114.05 o 
   8   5   9      950.11     1061.55    156.16 o 
   9   5   9       73.69      -33.72    100.46 o 
  10   5   9      486.19      534.44    209.10 o 
 -14   6   9      329.11      278.82    129.23 o 
 -13   6   9      858.49      950.38    148.40 o 
 -12   6   9     1651.35     1735.04    242.44 o 
 -11   6   9      197.52      289.97     88.93 o 
 -10   6   9       26.00       32.80     69.26 o 
  -9   6   9      854.44      782.13    126.08 o 
  -8   6   9     4723.48     5176.24    278.99 o 
  -7   6   9      113.42      106.30     62.82 o 
  -6   6   9      482.57      401.11     92.25 o 
  -5   6   9      122.10      189.71    123.47 o 
  -4   6   9      490.96      493.83    153.37 o 
  -3   6   9        9.35       40.01     56.42 o 
  -2   6   9     2366.47     2551.63    179.93 o 
  -1   6   9     2701.73     2812.17    190.51 o 
   0   6   9      358.72      321.61    124.24 o 
   1   6   9      186.88      219.08     69.12 o 
   2   6   9     1896.47     2017.49    163.46 o 
   3   6   9     1843.18     2112.26    306.11 o 
   4   6   9      287.00      389.01    143.08 o 
   5   6   9      255.40      275.08    104.24 o 
   6   6   9        6.83       38.68     87.98 o 
   7   6   9      229.37      229.69     95.87 o 
   8   6   9      217.67       63.15     95.20 o 
 -12   7   9      258.50      180.17     97.78 o 
 -11   7   9      198.56      318.59     99.68 o 
 -10   7   9     1163.70     1416.09    161.09 o 
  -9   7   9       71.49      175.57     83.20 o 
  -8   7   9       19.06       20.12     74.39 o 
  -7   7   9      163.40      202.12     92.71 o 
  -6   7   9     1176.98     1230.41    156.18 o 
  -5   7   9      192.83      232.49     86.35 o 
  -4   7   9      205.56      187.74     97.09 o 
  -3   7   9      157.90      123.32     93.60 o 
  -2   7   9      293.19      248.14     81.38 o 
  -1   7   9      354.74      588.42     99.09 o 
   0   7   9      345.88      607.24    100.30 o 
   1   7   9      716.57      816.28    139.72 o 
   2   7   9      523.65      525.29    115.58 o 
   3   7   9        2.15       58.09     89.86 o 
   4   7   9      190.12       89.65     93.11 o 
   5   7   9      703.22      767.48    146.71 o 
   6   7   9       14.60     -119.14    126.03 o 
  -9   8   9      115.22      230.76    174.84 o 
  -8   8   9      307.09      367.80    141.43 o 
  -7   8   9       53.81       89.69     87.96 o 
  -6   8   9      513.52      530.82    144.75 o 
  -5   8   9        6.67        3.44     77.12 o 
  -4   8   9      133.34      287.10     96.11 o 
  -3   8   9      140.53      157.14    100.75 o 
  -2   8   9      749.49      778.92    134.12 o 
  -1   8   9      332.16      261.30     96.03 o 
   0   8   9       12.48       25.97    131.59 o 
   1   8   9       69.31       94.50    101.86 o 
   2   8   9      118.87      -33.82    123.19 o 
   3   8   9      192.08      208.30    140.82 o 
 -19   0  10      769.60      800.56    301.36 o 
 -18   0  10     1100.79     1210.93    325.70 o 
 -17   0  10    10959.69    11430.59    972.83 o 
 -16   0  10     1862.57     1584.84    366.20 o 
 -15   0  10      501.12      457.48    217.54 o 
 -14   0  10      506.21      560.62    224.52 o 
 -13   0  10     7243.37     6476.88    659.85 o 
 -12   0  10      424.78      183.24    121.68 o 
 -11   0  10    20699.33    20948.15    808.23 o 
 -10   0  10      179.25      287.45     83.41 o 
  -9   0  10        5.67       36.01     45.12 o 
  -8   0  10      370.79      536.41     78.79 o 
  -7   0  10    31082.25    30792.46   1124.14 o 
  -6   0  10    48423.05    47989.29   1705.98 o 
  -5   0  10     3790.89     3753.82    248.32 o 
  -4   0  10        6.73      177.32    137.40 o 
  -3   0  10     2220.91     2479.26    199.57 o 
  -2   0  10    19427.52    19703.48    898.65 o 
  -1   0  10     1190.95     1017.30    109.80 o 
   0   0  10    25781.57    25493.42    938.58 o 
   1   0  10      606.28      717.02    138.26 o 
   2   0  10     1790.38     1814.50    282.88 o 
   3   0  10      386.01      492.27    238.16 o 
   4   0  10    38202.57    37219.48   1726.99 o 
   5   0  10     1689.18     2179.71    354.15 o 
   6   0  10     5501.23     6384.87    666.70 o 
   7   0  10        5.11       86.94     82.81 o 
   8   0  10      255.33      142.32    209.90 o 
   9   0  10     2197.86     2684.38    295.78 o 
  10   0  10      601.55      587.08    236.26 o 
  11   0  10     1874.27     1810.85    543.68 o 
  12   0  10      627.51      547.29    274.19 o 
 -19   1  10      450.07      466.17    259.76 o 
 -18   1  10      622.12      375.96    302.40 o 
 -17   1  10       81.31      104.85    188.91 o 
 -16   1  10       47.89       76.19     88.38 o 
 -15   1  10      251.67      149.84    131.02 o 
 -14   1  10      589.52      815.33    153.43 o 
 -13   1  10      185.03      212.11     78.08 o 
 -12   1  10        4.68        4.01     48.87 o 
 -11   1  10      559.29      612.27     85.29 o 
 -10   1  10       36.29       46.04     39.19 o 
  -9   1  10     5262.71     5169.27    203.66 o 
  -8   1  10     1289.15     1256.35     95.44 o 
  -7   1  10     3671.55     3849.65    166.70 o 
  -6   1  10      189.66      258.42     47.53 o 
  -5   1  10      546.82      574.21     51.24 o 
  -4   1  10      457.10      482.77     53.00 o 
  -3   1  10      857.78      944.98     64.62 o 
  -2   1  10        6.24       37.45     26.80 o 
  -1   1  10      268.00      322.74     41.30 o 
   0   1  10     1499.81     1671.36     90.85 o 
   1   1  10      828.83      779.80     81.96 o 
   2   1  10     1129.50     1121.88    104.53 o 
   3   1  10      563.97      645.19     69.60 o 
   4   1  10      699.00      521.62     86.56 o 
   5   1  10      256.06      380.82     75.46 o 
   6   1  10       16.58      114.52     57.55 o 
   7   1  10        3.00       16.16     54.35 o 
   8   1  10      124.14      262.12     77.32 o 
   9   1  10        1.59       90.57     68.38 o 
  10   1  10        3.06       95.07     97.24 o 
  11   1  10      163.79      226.25    175.72 o 
  12   1  10      116.38       17.48    124.15 o 
 -18   2  10       19.87      -18.04    107.47 o 
 -17   2  10     3690.67     4251.23    328.88 o 
 -16   2  10       56.51      103.00     91.09 o 
 -15   2  10      489.11      556.56     99.52 o 
 -14   2  10       72.77       28.72     58.63 o 
 -13   2  10    10698.63     9891.00    485.19 o 
 -12   2  10      356.89      470.54    126.48 o 
 -11   2  10    11306.85    10596.87    404.68 o 
 -10   2  10     1828.27     1907.72    143.99 o 
  -9   2  10      184.65      168.74     53.36 o 
  -8   2  10     5753.21     5664.81    212.87 o 
  -7   2  10     8352.08     7810.02    267.85 o 
  -6   2  10    15992.86    14726.56    449.22 o 
  -5   2  10    10809.42     9961.37    372.06 o 
  -4   2  10     2281.97     1993.61    113.90 o 
  -3   2  10       62.69       46.63     34.57 o 
  -2   2  10    16498.11    15959.09    860.80 o 
  -1   2  10      261.67      394.98     62.71 o 
   0   2  10    19844.57    19135.63    574.69 o 
   1   2  10        7.96       21.95     36.81 o 
   2   2  10      556.69      637.34     72.16 o 
   3   2  10      370.25      407.58     63.38 o 
   4   2  10     6626.08     6370.02    243.24 o 
   5   2  10     2546.14     2606.92    155.94 o 
   6   2  10     9775.55    10061.02    477.63 o 
   7   2  10       31.71       85.86     66.23 o 
   8   2  10       40.83       18.76     67.37 o 
   9   2  10     1590.20     1584.78    198.41 o 
  10   2  10      463.14      476.58    167.73 o 
  11   2  10     1732.76     1720.93    263.67 o 
 -18   3  10     1319.81     1680.30    248.91 o 
 -17   3  10       93.35       92.67    104.40 o 
 -16   3  10      353.62      373.50    100.93 o 
 -15   3  10      336.48      413.09     95.84 o 
 -14   3  10      621.46      610.71    103.55 o 
 -13   3  10       91.28       95.87     62.82 o 
 -12   3  10      901.02     1041.67    119.54 o 
 -11   3  10     1619.68     1483.54    136.04 o 
 -10   3  10       88.28      182.65     85.23 o 
  -9   3  10     1204.75     1270.04    187.07 o 
  -8   3  10     5280.65     5048.15    314.92 o 
  -7   3  10     2477.84     2495.78    231.33 o 
  -6   3  10      523.00      520.66     65.42 o 
  -5   3  10     3583.89     3566.83    186.86 o 
  -4   3  10      213.81      247.71     49.70 o 
  -3   3  10      495.58      534.97     67.17 o 
  -2   3  10     1525.33     1684.28    139.60 o 
  -1   3  10     4993.45     4811.23    220.03 o 
   0   3  10      537.89      590.06     78.25 o 
   1   3  10     1953.84     2005.71    144.00 o 
   2   3  10       95.57      133.82     53.63 o 
   3   3  10     1607.32     1882.49    145.84 o 
   4   3  10      219.37      175.57     54.38 o 
   5   3  10     1489.30     1305.52    110.49 o 
   6   3  10      119.01       66.97     54.64 o 
   7   3  10       50.46       48.13     83.90 o 
   8   3  10       54.68      220.68     96.38 o 
   9   3  10      357.04      375.35    119.63 o 
  10   3  10      233.50      211.24    113.40 o 
  11   3  10      342.97      134.66    129.52 o 
 -17   4  10      734.00      979.00    160.59 o 
 -16   4  10      816.03      660.17    119.39 o 
 -15   4  10     1090.57     1171.13    142.36 o 
 -14   4  10       55.07       -7.30     67.12 o 
 -13   4  10     4380.90     4352.94    264.07 o 
 -12   4  10      430.39      459.37     89.82 o 
 -11   4  10     2828.61     2775.94    198.32 o 
 -10   4  10       81.59       70.25     62.29 o 
  -9   4  10       88.65      108.07     56.92 o 
  -8   4  10     3640.76     3510.65    204.38 o 
  -7   4  10      652.07      502.35     83.05 o 
  -6   4  10     3227.57     3065.63    163.71 o 
  -5   4  10     7542.68     6974.48    253.65 o 
  -4   4  10     1814.25     2395.13    162.33 o 
  -3   4  10      109.75       98.02     98.08 o 
  -2   4  10     5991.59     5736.93    251.53 o 
  -1   4  10        1.01       11.39     45.33 o 
   0   4  10     2487.80     2664.81    176.30 o 
   1   4  10      330.45      328.15     67.06 o 
   2   4  10        0.08       70.56     65.34 o 
   3   4  10     1633.54     1584.17    135.62 o 
   4   4  10      593.35      438.23     81.34 o 
   5   4  10      605.06      618.63     94.41 o 
   6   4  10     2940.52     3253.06    248.46 o 
   7   4  10       30.81       17.68     69.20 o 
   8   4  10      304.14      345.76    104.05 o 
   9   4  10     1218.10     1076.90    213.82 o 
  10   4  10      107.07      224.45    151.31 o 
 -16   5  10      778.14      827.44    152.89 o 
 -15   5  10      392.15      438.60    109.88 o 
 -14   5  10        2.95       -5.05     86.02 o 
 -13   5  10        9.52      109.87     79.26 o 
 -12   5  10     3758.07     3334.41    247.14 o 
 -11   5  10     2862.56     3277.45    224.50 o 
 -10   5  10        8.42       90.79     66.21 o 
  -9   5  10       91.74      125.10     66.00 o 
  -8   5  10     1051.27      899.93    129.68 o 
  -7   5  10      749.90      797.30    102.72 o 
  -6   5  10     2045.73     2196.91    159.37 o 
  -5   5  10     2122.63     1800.26    168.71 o 
  -4   5  10      119.98      245.45     64.76 o 
  -3   5  10        0.35       11.51     58.31 o 
  -2   5  10     1692.91     1691.24    141.13 o 
  -1   5  10     6784.50     6590.23    292.74 o 
   0   5  10        5.22       52.04     51.97 o 
   1   5  10      769.27      986.30    112.15 o 
   2   5  10      302.22      294.37     73.38 o 
   3   5  10      642.28      608.72    100.12 o 
   4   5  10       20.61      130.52     74.08 o 
   5   5  10     1734.49     1402.10    187.30 o 
   6   5  10      120.24      146.47     88.13 o 
   7   5  10       69.41      198.72     96.42 o 
   8   5  10        6.27      -47.06     86.24 o 
   9   5  10      594.22      588.89    192.34 o 
 -14   6  10      630.67      616.19    127.32 o 
 -13   6  10        1.75       -6.87     85.68 o 
 -12   6  10       45.28      181.65     85.51 o 
 -11   6  10      963.52     1018.99    135.03 o 
 -10   6  10      834.08      817.85    115.53 o 
  -9   6  10      803.92      808.80    113.33 o 
  -8   6  10      266.42      375.85     86.22 o 
  -7   6  10      193.19      206.57     82.28 o 
  -6   6  10     1526.91     1745.24    173.80 o 
  -5   6  10     1098.14     1019.84    133.53 o 
  -4   6  10       54.28       -2.37     95.99 o 
  -3   6  10     1551.93     1601.99    200.77 o 
  -2   6  10       39.24       38.46     54.83 o 
  -1   6  10      377.73      311.92     78.77 o 
   0   6  10      420.00      445.96    105.59 o 
   1   6  10      349.70      465.09     93.12 o 
   2   6  10      467.28      629.48     98.48 o 
   3   6  10      549.96      727.95    152.34 o 
   4   6  10      257.47      359.49    102.39 o 
   5   6  10      348.87      345.59    110.69 o 
   6   6  10      206.92      103.87    100.36 o 
   7   6  10       34.89      117.81    100.04 o 
 -12   7  10      779.71     1116.75    222.31 o 
 -11   7  10      187.83      227.54     99.86 o 
 -10   7  10      250.68      320.14     99.69 o 
  -9   7  10       65.78      154.23    100.62 o 
  -8   7  10      342.65      320.53    196.07 o 
  -7   7  10      734.24      803.08    163.10 o 
  -6   7  10      677.39      695.12    149.18 o 
  -5   7  10      935.73     1061.07    237.73 o 
  -4   7  10       12.40       71.22     75.36 o 
  -3   7  10      375.94      423.47    102.16 o 
  -2   7  10      139.76      303.01    181.12 o 
  -1   7  10     1311.95     1555.09    150.53 o 
   0   7  10       81.91       -6.62     72.78 o 
   1   7  10      378.80      359.85    111.87 o 
   2   7  10        4.84       52.39    100.18 o 
   3   7  10      142.38      239.82    105.89 o 
   4   7  10       89.66       73.70    100.03 o 
   5   7  10      579.98      839.94    204.47 o 
  -8   8  10      368.42      254.49    183.41 o 
  -7   8  10       11.03      -56.85     84.08 o 
  -6   8  10       14.76       25.33    124.35 o 
  -5   8  10      161.92      108.59     91.43 o 
  -4   8  10        0.82        0.57    102.38 o 
  -3   8  10     1733.03     1830.05    195.48 o 
  -2   8  10       15.58       43.04     83.46 o 
  -1   8  10      109.58      208.05    124.14 o 
   0   8  10       74.47       94.95    169.58 o 
   1   8  10      278.68      417.96    262.94 o 
 -18   1  11      963.97     1097.77    236.68 o 
 -17   1  11     1530.65     1666.98    269.56 o 
 -16   1  11     3091.77     3168.68    436.92 o 
 -15   1  11     3789.75     3559.93    368.16 o 
 -14   1  11     4346.75     3924.03    733.20 o 
 -13   1  11       18.03        1.36     56.04 o 
 -12   1  11     5306.07     5568.52    308.45 o 
 -11   1  11     2427.25     2562.62    195.85 o 
 -10   1  11    21520.56    21028.01    630.37 o 
  -9   1  11      120.79      193.14     53.22 o 
  -8   1  11      326.06      392.24     58.73 o 
  -7   1  11     2414.77     2585.26    162.48 o 
  -6   1  11    11754.69    10639.33    457.98 o 
  -5   1  11     3273.70     2902.77    161.48 o 
  -4   1  11    28415.58    26155.74    759.12 o 
  -3   1  11     4733.92     4833.58    165.21 o 
  -2   1  11     2027.08     2292.47    107.91 o 
  -1   1  11     3750.89     3744.03    143.74 o 
   0   1  11     5401.61     5841.82    305.78 o 
   1   1  11    20716.52    20252.47    607.46 o 
   2   1  11     2902.55     2906.12    155.44 o 
   3   1  11      940.69     1067.68    114.00 o 
   4   1  11     1184.91     1135.01    213.09 o 
   5   1  11      960.36     1062.85    121.94 o 
   6   1  11        4.61       55.81     63.97 o 
   7   1  11     5501.38     5434.62    305.39 o 
   8   1  11       56.86      135.78     73.27 o 
   9   1  11      500.26      623.57    113.18 o 
  10   1  11      435.20      473.98    136.93 o 
  11   1  11      965.96     1012.69    179.94 o 
 -18   2  11      249.63      432.26    208.49 o 
 -17   2  11      470.42      391.25    122.00 o 
 -16   2  11       30.67        5.28     88.45 o 
 -15   2  11       57.29      116.12     89.99 o 
 -14   2  11      244.13      331.59     81.85 o 
 -13   2  11      807.74      889.16    109.97 o 
 -12   2  11     2813.50     2750.59    215.79 o 
 -11   2  11     5873.60     6126.80    302.73 o 
 -10   2  11      359.54      403.42     72.86 o 
  -9   2  11     3118.12     3098.75    223.76 o 
  -8   2  11      219.42      174.52     49.80 o 
  -7   2  11     1778.09     1726.45    115.10 o 
  -6   2  11      125.61      200.68     50.14 o 
  -5   2  11     1914.05     1960.67    140.03 o 
  -4   2  11       40.13      -11.81     34.24 o 
  -3   2  11     3299.80     3185.41    148.14 o 
  -2   2  11     1351.99     1531.03    118.81 o 
  -1   2  11     2430.05     2699.40    162.39 o 
   0   2  11     1926.58     1786.39    132.15 o 
   1   2  11       59.91       68.12     49.25 o 
   2   2  11     4599.13     4664.75    233.82 o 
   3   2  11        5.41      -29.35     41.15 o 
   4   2  11      123.81      185.77    109.62 o 
   5   2  11      207.41      267.60     73.08 o 
   6   2  11     2100.73     1913.64    196.79 o 
   7   2  11      224.73      210.64     78.76 o 
   8   2  11      378.29      343.18     92.66 o 
   9   2  11       94.92      162.18    116.35 o 
  10   2  11       67.24      119.32    106.28 o 
 -17   3  11     2092.75     2178.33    231.35 o 
 -16   3  11     3843.74     3774.26    259.23 o 
 -15   3  11      753.11      938.04    130.58 o 
 -14   3  11      679.93      770.50    138.46 o 
 -13   3  11        2.03       28.02     62.11 o 
 -12   3  11      676.84      706.65     99.91 o 
 -11   3  11       96.44      155.49     65.26 o 
 -10   3  11     5655.52     5728.12    268.39 o 
  -9   3  11     2226.46     2076.87    155.46 o 
  -8   3  11     5112.21     5207.18    242.47 o 
  -7   3  11      250.68      360.33     81.11 o 
  -6   3  11    15887.00    15520.17    806.45 o 
  -5   3  11     4159.17     4155.89    211.74 o 
  -4   3  11     8203.54     8204.26    312.54 o 
  -3   3  11      935.76     1150.28    144.07 o 
  -2   3  11     1284.71     1409.12    152.07 o 
  -1   3  11     3124.97     3452.39    286.85 o 
   0   3  11      318.92      388.01     77.90 o 
   1   3  11     5500.53     5408.15    365.12 o 
   2   3  11     4508.25     3952.07    218.53 o 
   3   3  11     3006.97     2612.80    213.81 o 
   4   3  11       79.85      134.73     61.12 o 
   5   3  11     3659.54     3870.75    279.59 o 
   6   3  11       78.36       70.66     76.71 o 
   7   3  11     1861.13     2338.08    238.62 o 
   8   3  11       57.56      -58.62     89.63 o 
   9   3  11       77.36       81.98    114.52 o 
  10   3  11      771.58      871.32    198.64 o 
 -16   4  11     1043.17     1002.90    138.74 o 
 -15   4  11     2922.32     2898.80    225.28 o 
 -14   4  11      311.84      253.53     97.81 o 
 -13   4  11      291.80      202.96     81.12 o 
 -12   4  11      580.33      509.52     96.82 o 
 -11   4  11     4512.28     4443.03    256.06 o 
 -10   4  11       69.97       91.88     61.22 o 
  -9   4  11     2730.22     2667.96    296.11 o 
  -8   4  11      783.06      981.21    109.29 o 
  -7   4  11      281.06      266.39     65.51 o 
  -6   4  11       73.45       96.67     47.96 o 
  -5   4  11     9344.56     8417.47    337.10 o 
  -4   4  11     1941.14     2139.61    158.38 o 
  -3   4  11      221.04      284.09     66.02 o 
  -2   4  11       23.41       44.74     50.52 o 
  -1   4  11      427.59      551.78    100.32 o 
   0   4  11     3280.98     3647.40    214.67 o 
   1   4  11     1941.69     1932.14    153.06 o 
   2   4  11     1671.81     1442.04    130.06 o 
   3   4  11       70.41      102.58     59.29 o 
   4   4  11       84.66       31.23     61.09 o 
   5   4  11      401.91      420.97     85.69 o 
   6   4  11     1853.60     1776.07    198.32 o 
   7   4  11       89.13       78.17    118.45 o 
   8   4  11      898.11      628.67    287.41 o 
   9   4  11       12.07      288.02    225.86 o 
 -15   5  11      134.99      230.74    100.80 o 
 -14   5  11      311.57      336.24     99.02 o 
 -13   5  11      917.75      984.05    181.69 o 
 -12   5  11       18.21      -84.75    104.50 o 
 -11   5  11        0.52       -6.54     68.03 o 
 -10   5  11     2001.63     2155.03    177.82 o 
  -9   5  11      388.03      431.93     88.75 o 
  -8   5  11      499.92      579.33     93.55 o 
  -7   5  11      869.85     1031.61    115.14 o 
  -6   5  11      592.84      678.08    107.90 o 
  -5   5  11     1617.09     1797.15    169.92 o 
  -4   5  11     2519.15     2593.24    220.56 o 
  -3   5  11       19.94      -10.34     52.04 o 
  -2   5  11     1591.78     1587.49    142.89 o 
  -1   5  11     1195.39     1596.08    185.72 o 
   0   5  11       43.71       -9.21     56.31 o 
   1   5  11     1494.07     1828.95    156.77 o 
   2   5  11      575.63      671.72    108.84 o 
   3   5  11       61.32       90.60     66.39 o 
   4   5  11      321.33      380.55    109.28 o 
   5   5  11      511.54      625.94    177.30 o 
   6   5  11       67.17      138.21     90.84 o 
   7   5  11      475.89      420.63    116.99 o 
   8   5  11      107.40      337.45    178.15 o 
 -13   6  11       27.83      -28.44     82.43 o 
 -12   6  11      149.06       66.06     81.27 o 
 -11   6  11     1783.36     1618.15    163.59 o 
 -10   6  11      138.69      159.99     83.55 o 
  -9   6  11     1976.20     2152.16    184.14 o 
  -8   6  11      542.41      515.94    112.03 o 
  -7   6  11      361.49      402.21     98.62 o 
  -6   6  11       12.59      -15.47     67.18 o 
  -5   6  11     3270.12     3160.42    243.36 o 
  -4   6  11      887.91     1165.18    180.61 o 
  -3   6  11      408.25      437.49     89.83 o 
  -2   6  11      113.65       43.76     64.16 o 
  -1   6  11      777.77      738.73    107.27 o 
   0   6  11      883.60      834.93    111.12 o 
   1   6  11     1305.49     1626.03    156.74 o 
   2   6  11      570.71      697.24    109.59 o 
   3   6  11        0.12      -63.28     80.70 o 
   4   6  11      134.69      105.86     98.15 o 
   5   6  11      143.18       73.25    109.28 o 
   6   6  11     1126.79     1521.34    305.15 o 
 -11   7  11        3.53       32.84    166.22 o 
 -10   7  11      157.23      138.51    106.99 o 
  -9   7  11      137.31      144.74     97.15 o 
  -8   7  11        0.60      -33.89     82.15 o 
  -7   7  11     1001.61     1116.90    160.30 o 
  -6   7  11      121.31      180.39     95.19 o 
  -5   7  11       45.36       88.89     89.74 o 
  -4   7  11      291.77      313.00    122.66 o 
  -3   7  11       27.03       98.31     81.78 o 
  -2   7  11      652.17      551.88    117.91 o 
  -1   7  11      341.43      341.16     95.40 o 
   0   7  11       72.92      -59.14     70.91 o 
   1   7  11      258.03      261.99    180.41 o 
   2   7  11       43.49      160.04    110.23 o 
   3   7  11      132.28      112.91    122.82 o 
  -6   8  11       17.47     -135.57    161.51 o 
  -5   8  11      614.94      754.92    237.85 o 
  -4   8  11       13.54       -5.63    151.11 o 
  -3   8  11      244.22      551.57    217.54 o 
  -2   8  11        1.34     -125.29    144.01 o 
 -18   0  12     2673.60     2397.75    462.98 o 
 -17   0  12       64.35      123.21    212.89 o 
 -16   0  12     2854.00     3577.24    551.81 o 
 -15   0  12     1304.50     1157.09    322.65 o 
 -14   0  12    13986.81    14497.86   1109.86 o 
 -13   0  12     5349.13     5805.29    634.89 o 
 -12   0  12        2.44      -26.45     77.24 o 
 -11   0  12     1640.96     1652.55    204.72 o 
 -10   0  12     1109.31     1376.60    184.98 o 
  -9   0  12    13731.60    13927.18    699.56 o 
  -8   0  12     4623.34     4620.23    325.86 o 
  -7   0  12    19961.27    21325.24   2546.53 o 
  -6   0  12      123.81      110.36     52.06 o 
  -5   0  12     7989.62     7851.93    341.77 o 
  -4   0  12      533.35      555.68    109.46 o 
  -3   0  12    34815.39    35054.21   1273.60 o 
  -2   0  12      602.55      629.89    129.54 o 
  -1   0  12     3720.29     3906.81    217.23 o 
   0   0  12     2358.33     2217.07    226.62 o 
   1   0  12     1666.06     1965.58    384.86 o 
   2   0  12     2409.39     2951.22    282.27 o 
   3   0  12     2034.81     1993.11    422.42 o 
   4   0  12     7368.30     7303.73    464.06 o 
   5   0  12      862.40     1226.12    354.70 o 
   6   0  12      631.59      420.49    146.95 o 
   7   0  12      150.55      211.44    114.73 o 
   8   0  12     3401.15     4050.84    386.28 o 
   9   0  12      304.69      389.32    147.29 o 
  10   0  12      239.08      263.40    226.29 o 
 -18   1  12       17.78       32.20    120.47 o 
 -17   1  12      218.15      184.15    150.55 o 
 -16   1  12      337.54      343.37    165.58 o 
 -15   1  12     1988.42     2114.68    337.63 o 
 -14   1  12      938.96     1169.20    285.94 o 
 -13   1  12      133.47      163.64     87.28 o 
 -12   1  12       95.61       56.81     69.47 o 
 -11   1  12      404.68      409.84     94.87 o 
 -10   1  12     1952.35     2057.63    134.91 o 
  -9   1  12      819.31     1058.49     92.15 o 
  -8   1  12      128.15       84.21     43.51 o 
  -7   1  12     1205.49     1174.24     94.10 o 
  -6   1  12     1200.35     1329.57    107.23 o 
  -5   1  12     1513.71     1361.58    109.26 o 
  -4   1  12     2383.52     2467.35    131.39 o 
  -3   1  12      467.56      474.66     77.26 o 
  -2   1  12      136.51      123.80     53.14 o 
  -1   1  12       24.97       -4.74     39.99 o 
   0   1  12        7.30        3.08     39.24 o 
   1   1  12       31.74       37.37     42.16 o 
   2   1  12      158.90      154.05     60.45 o 
   3   1  12      198.13      233.14     71.54 o 
   4   1  12      684.47      705.10    138.60 o 
   5   1  12      470.23      463.76     93.97 o 
   6   1  12      562.89      500.74    160.51 o 
   7   1  12       27.00       71.99     72.52 o 
   8   1  12        1.36        6.62     69.81 o 
   9   1  12       25.20       75.47     80.70 o 
  10   1  12        3.37      169.36    118.39 o 
 -18   2  12     1001.44      242.14    217.54 o 
 -17   2  12       19.87       19.69    148.12 o 
 -16   2  12     1862.22     1495.90    345.34 o 
 -15   2  12     1357.07     1130.63    160.21 o 
 -14   2  12     5977.44     6742.00    322.86 o 
 -13   2  12     1284.06     1392.80    149.86 o 
 -12   2  12     1739.89     1493.28    148.61 o 
 -11   2  12      250.69      412.82     80.44 o 
 -10   2  12     3005.29     3306.46    269.53 o 
  -9   2  12    12983.37    13013.29    420.46 o 
  -8   2  12     2820.91     2982.74    160.80 o 
  -7   2  12     6884.07     6950.77    251.19 o 
  -6   2  12      122.20      108.13     43.41 o 
  -5   2  12     4511.05     4081.76    196.51 o 
  -4   2  12        2.11      -24.82     38.46 o 
  -3   2  12    20066.18    21071.34    704.84 o 
  -2   2  12      440.46      398.57     66.78 o 
  -1   2  12     4384.82     4164.96    211.42 o 
   0   2  12      308.43      284.91     65.97 o 
   1   2  12      763.29      757.29     89.41 o 
   2   2  12     6588.71     6184.81    274.75 o 
   3   2  12     5249.33     4862.90    387.13 o 
   4   2  12     1229.91     1497.32    163.74 o 
   5   2  12      163.39       65.83     68.43 o 
   6   2  12      305.49      429.48     94.25 o 
   7   2  12      129.75      150.34     79.37 o 
   8   2  12     1986.87     1902.79    352.05 o 
   9   2  12      261.20      237.81    126.44 o 
 -17   3  12       53.03      163.84    115.19 o 
 -16   3  12      165.72      174.07     95.23 o 
 -15   3  12     2331.65     2469.93    235.48 o 
 -14   3  12     1969.12     1973.52    175.88 o 
 -13   3  12      888.91      825.05    118.96 o 
 -12   3  12       65.13       43.85     62.82 o 
 -11   3  12      229.64      233.43     74.10 o 
 -10   3  12      687.94      770.24    102.96 o 
  -9   3  12     1885.88     1788.81    165.42 o 
  -8   3  12     3801.25     3850.04    213.84 o 
  -7   3  12     1127.03     1175.01    100.41 o 
  -6   3  12       44.92        0.44     39.41 o 
  -5   3  12      894.70     1042.83    108.08 o 
  -4   3  12     4485.32     4582.94    232.67 o 
  -3   3  12       82.92      132.78     53.15 o 
  -2   3  12     2013.63     2116.28    153.87 o 
  -1   3  12      285.41      253.42     67.79 o 
   0   3  12      202.12      271.95     88.07 o 
   1   3  12       91.91       99.62     68.72 o 
   2   3  12     1750.70     1673.15    141.02 o 
   3   3  12      151.26       79.28     60.34 o 
   4   3  12      713.73     1033.09    118.81 o 
   5   3  12      227.05      152.00     85.49 o 
   6   3  12      394.24      428.99    134.93 o 
   7   3  12       51.59      105.78    130.16 o 
   8   3  12      194.75       51.12    131.69 o 
   9   3  12      111.32     -218.22    145.48 o 
 -16   4  12      176.68      347.16    104.03 o 
 -15   4  12      324.20      431.74    105.25 o 
 -14   4  12     2264.49     2278.62    197.52 o 
 -13   4  12       17.63       43.47     92.03 o 
 -12   4  12     1478.94     1614.37    217.47 o 
 -11   4  12       34.05        2.90     60.21 o 
 -10   4  12      916.26      831.04    124.17 o 
  -9   4  12     4480.33     4054.02    234.03 o 
  -8   4  12     1046.85      803.82    100.16 o 
  -7   4  12      317.87      241.05     66.25 o 
  -6   4  12      954.60     1126.39    118.25 o 
  -5   4  12     1268.63     1187.61    148.06 o 
  -4   4  12        1.58       26.95     49.07 o 
  -3   4  12     5169.50     5027.48    255.40 o 
  -2   4  12      498.81      622.50    122.47 o 
  -1   4  12     3047.94     3139.40    236.63 o 
   0   4  12     1281.19     1279.32    180.13 o 
   1   4  12      890.79     1028.44    133.95 o 
   2   4  12     3072.77     3047.67    203.09 o 
   3   4  12     2057.30     2270.71    175.50 o 
   4   4  12       73.77      118.73     70.85 o 
   5   4  12      577.22      600.37    101.32 o 
   6   4  12      696.01      919.20    283.25 o 
   7   4  12      233.08      235.32    140.70 o 
 -15   5  12      978.58      777.15    133.92 o 
 -14   5  12       40.96      -11.39     80.22 o 
 -13   5  12     1527.32     1787.37    177.05 o 
 -12   5  12      786.90      967.47    128.95 o 
 -11   5  12      914.04      675.47    107.07 o 
 -10   5  12      244.00      326.07     87.98 o 
  -9   5  12     2001.14     1892.96    209.88 o 
  -8   5  12     4016.63     4117.53    287.24 o 
  -7   5  12       78.50        4.59     65.95 o 
  -6   5  12        7.19       89.71     70.32 o 
  -5   5  12      150.83      229.18     80.23 o 
  -4   5  12     2344.46     2492.61    186.45 o 
  -3   5  12      244.87      228.73     73.70 o 
  -2   5  12     2492.79     2679.41    193.23 o 
  -1   5  12      396.17      386.53     82.86 o 
   0   5  12      207.03      203.05     71.25 o 
   1   5  12       42.85       74.26     67.73 o 
   2   5  12     2511.01     2476.59    234.73 o 
   3   5  12      513.57      555.55     99.31 o 
   4   5  12       81.09      137.04     96.74 o 
   5   5  12        1.33       85.18     89.18 o 
   6   5  12        8.51      -43.02     96.45 o 
 -13   6  12        0.63       37.67    104.10 o 
 -12   6  12      144.15      117.89     89.90 o 
 -11   6  12      290.02      321.31     97.60 o 
 -10   6  12       99.93      121.01     96.08 o 
  -9   6  12       22.12      -25.73     77.25 o 
  -8   6  12      299.66      295.91     99.73 o 
  -7   6  12      103.40      148.87     83.86 o 
  -6   6  12     1060.82     1006.72    138.45 o 
  -5   6  12      292.86      351.55     95.97 o 
  -4   6  12       45.56       89.01     75.17 o 
  -3   6  12     1237.65     1286.04    157.84 o 
  -2   6  12      193.49      196.79     79.20 o 
  -1   6  12      107.66       40.05     70.56 o 
   0   6  12     1485.90     1460.54    154.46 o 
   1   6  12       11.05      131.20     80.67 o 
   2   6  12      439.44      514.41    278.36 o 
   3   6  12      206.29       58.95    147.56 o 
   4   6  12       14.33      -79.54     91.33 o 
 -10   7  12      252.16      690.56    243.36 o 
  -9   7  12      543.30      803.02    146.06 o 
  -8   7  12      395.65      616.29    136.81 o 
  -7   7  12      124.86       99.27     94.74 o 
  -6   7  12       28.57      100.62     90.89 o 
  -5   7  12       89.15       -9.06    100.65 o 
  -4   7  12      576.21      580.32    121.37 o 
  -3   7  12       20.17      208.64     94.95 o 
  -2   7  12     1234.39     1276.91    167.83 o 
  -1   7  12        2.11       98.50     80.47 o 
   0   7  12      119.40       88.93     89.65 o 
   1   7  12        9.58       99.81    110.50 o 
   2   7  12      790.11      595.86    264.89 o 
 -17   1  13     2438.10     2309.50    708.18 o 
 -16   1  13        2.59     -140.55    124.96 o 
 -15   1  13     1082.52     1420.69    258.59 o 
 -14   1  13       31.11       89.82    121.65 o 
 -13   1  13     9542.14     9801.94    566.07 o 
 -12   1  13        4.00      123.64     78.20 o 
 -11   1  13    13947.86    13223.62    565.84 o 
 -10   1  13      536.82      582.91     89.53 o 
  -9   1  13      488.84      739.19     95.04 o 
  -8   1  13     3258.43     3089.36    163.23 o 
  -7   1  13    15508.91    13886.95    437.95 o 
  -6   1  13     6545.92     6246.60    250.45 o 
  -5   1  13     1797.04     1935.98    134.86 o 
  -4   1  13      420.32      537.23     66.86 o 
  -3   1  13      261.97      307.65     65.07 o 
  -2   1  13     9288.88     9569.77    471.48 o 
  -1   1  13     4038.84     4236.68    216.50 o 
   0   1  13     7183.06     6335.46    328.35 o 
   1   1  13      524.61      578.30    169.93 o 
   2   1  13     1456.60     1563.79    145.75 o 
   3   1  13        4.36      -51.95     56.08 o 
   4   1  13     9044.90     9155.43    464.50 o 
   5   1  13      129.94      313.84     87.81 o 
   6   1  13     1639.24     1726.16    173.34 o 
   7   1  13      185.40      151.40     80.19 o 
   8   1  13      170.66      251.64     94.28 o 
   9   1  13      244.74      298.49    107.76 o 
 -17   2  13      289.04      468.66    185.21 o 
 -16   2  13        3.21       11.14    130.59 o 
 -15   2  13       12.23       33.13    129.88 o 
 -14   2  13      218.35      362.24    113.89 o 
 -13   2  13       15.19      136.41     88.70 o 
 -12   2  13      811.46      651.64     98.55 o 
 -11   2  13      214.45      348.61     75.64 o 
 -10   2  13        4.01       30.72     51.12 o 
  -9   2  13      876.95      807.58     87.07 o 
  -8   2  13     2920.05     2867.87    174.10 o 
  -7   2  13     2271.99     2455.75    145.96 o 
  -6   2  13      276.32      223.96     60.68 o 
  -5   2  13      271.37      208.85     50.56 o 
  -4   2  13       19.70       39.50     45.08 o 
  -3   2  13       39.30        1.70     61.74 o 
  -2   2  13      845.10     1039.61    108.27 o 
  -1   2  13      602.31      627.76     86.12 o 
   0   2  13      161.81      174.95     58.90 o 
   1   2  13       70.54       69.20     51.94 o 
   2   2  13      809.73      793.08    126.63 o 
   3   2  13     1186.49     1107.05    147.28 o 
   4   2  13      272.08      212.07     91.67 o 
   5   2  13      295.63      149.58     86.31 o 
   6   2  13       15.54      -11.29     72.70 o 
   7   2  13        1.49       56.88    138.74 o 
   8   2  13       34.61       -4.73    122.94 o 
 -16   3  13      554.11      555.26    167.78 o 
 -15   3  13        1.46       33.37     81.39 o 
 -14   3  13      322.85      277.97     93.59 o 
 -13   3  13    10280.24     9568.70    405.65 o 
 -12   3  13      274.89      421.96     91.33 o 
 -11   3  13     3218.81     3370.83    217.71 o 
 -10   3  13     1220.56     1153.91    123.90 o 
  -9   3  13     1124.41      850.07    103.40 o 
  -8   3  13      500.43      690.04     93.93 o 
  -7   3  13     2096.79     2176.78    139.85 o 
  -6   3  13      896.74      953.11    106.72 o 
  -5   3  13     4282.32     4417.56    310.96 o 
  -4   3  13        0.53       19.02     47.93 o 
  -3   3  13      729.85      723.00     93.49 o 
  -2   3  13     9094.00     9670.74    382.01 o 
  -1   3  13     1090.45     1086.35    113.28 o 
   0   3  13     1686.74     1721.86    145.85 o 
   1   3  13     1170.34     1218.71    141.46 o 
   2   3  13      692.66      718.90    100.07 o 
   3   3  13      410.91      468.39    104.82 o 
   4   3  13     2448.06     2259.32    217.47 o 
   5   3  13       11.48      137.53     80.35 o 
   6   3  13     1969.87     1814.50    353.59 o 
   7   3  13        0.69      -53.33    120.22 o 
 -15   4  13      438.71      282.60     98.82 o 
 -14   4  13      651.70      920.52    130.65 o 
 -13   4  13       32.80        6.42     72.90 o 
 -12   4  13     2511.06     2329.62    189.83 o 
 -11   4  13     1123.16      890.26    119.98 o 
 -10   4  13      154.00      195.03     69.75 o 
  -9   4  13        1.40       77.53     62.48 o 
  -8   4  13     2186.99     2233.57    171.67 o 
  -7   4  13      889.55      888.28    176.50 o 
  -6   4  13     1413.90     1388.45    136.17 o 
  -5   4  13      829.26      988.94    115.34 o 
  -4   4  13     1249.94     1280.27    134.78 o 
  -3   4  13      271.31      272.39     74.21 o 
  -2   4  13     1890.21     1984.64    161.63 o 
  -1   4  13     1988.87     2189.50    230.92 o 
   0   4  13        0.27      -73.59     49.06 o 
   1   4  13        2.67        4.07     59.70 o 
   2   4  13      392.66      541.10     96.23 o 
   3   4  13      506.33      673.00    109.26 o 
   4   4  13       49.39       70.76     74.60 o 
   5   4  13      572.13      486.99    228.62 o 
   6   4  13       56.35      123.85    221.76 o 
 -14   5  13       52.63      124.67     94.33 o 
 -13   5  13     1430.53     1324.17    156.67 o 
 -12   5  13      264.65      212.84     92.50 o 
 -11   5  13      805.32      971.63    134.34 o 
 -10   5  13      763.18      811.10    115.69 o 
  -9   5  13        0.76       12.72     73.45 o 
  -8   5  13      544.68      568.01    204.54 o 
  -7   5  13     2041.44     2286.70    210.98 o 
  -6   5  13        8.20       16.19    103.35 o 
  -5   5  13      291.30      300.12     90.07 o 
  -4   5  13      338.02      226.56     76.71 o 
  -3   5  13       32.65       43.91     65.25 o 
  -2   5  13     1659.96     1987.85    172.68 o 
  -1   5  13      370.02      493.61    129.30 o 
   0   5  13      943.26      883.93    118.24 o 
   1   5  13     1398.22     1488.21    148.65 o 
   2   5  13      185.07      221.02     79.66 o 
   3   5  13      383.50      454.97    132.01 o 
   4   5  13      935.15      761.38    142.83 o 
   5   5  13       58.13       50.92     98.50 o 
 -12   6  13      893.80     1137.75    290.10 o 
 -11   6  13      161.45      350.69    114.54 o 
 -10   6  13        4.96       95.88     95.57 o 
  -9   6  13       22.51       22.00     88.19 o 
  -8   6  13     1653.30     1558.69    195.87 o 
  -7   6  13      265.52      239.43     97.97 o 
  -6   6  13     1538.95     1663.49    273.62 o 
  -5   6  13      268.68      326.92    103.15 o 
  -4   6  13      639.30      648.56    122.94 o 
  -3   6  13      706.18      788.04    129.61 o 
  -2   6  13      962.95      888.60    127.00 o 
  -1   6  13      706.45     1168.79    165.53 o 
   0   6  13       12.32       65.10     79.79 o 
   1   6  13        5.79       25.50     76.46 o 
   2   6  13        0.06       -4.39     98.93 o 
   3   6  13      565.34      695.11    180.53 o 
  -7   7  13      149.57      106.49    138.23 o 
  -6   7  13        2.78       21.81    184.69 o 
  -5   7  13      272.95      172.47    102.15 o 
  -4   7  13      735.45      601.92    133.56 o 
  -3   7  13      158.53      395.15    113.43 o 
  -2   7  13      264.49      382.06    190.56 o 
  -1   7  13      203.65       70.37    135.95 o 
 -17   0  14     2160.46     3290.20    561.85 o 
 -16   0  14      769.23      590.48    272.11 o 
 -15   0  14     3803.97     4287.86    587.66 o 
 -14   0  14      761.98      844.48    269.18 o 
 -13   0  14     2703.25     2436.17    403.64 o 
 -12   0  14     7560.39     7962.91    930.56 o 
 -11   0  14     2594.20     2619.09    271.59 o 
 -10   0  14     7207.70     6427.76    400.35 o 
  -9   0  14      487.98      681.35    128.33 o 
  -8   0  14     1097.24      905.33    190.38 o 
  -7   0  14      725.10      689.19    124.43 o 
  -6   0  14     9583.74    10069.33    535.96 o 
  -5   0  14      253.93      422.96    278.54 o 
  -4   0  14     9337.36     9569.22    766.42 o 
  -3   0  14      705.62      776.80    309.68 o 
  -2   0  14     2214.22     2077.68    343.32 o 
  -1   0  14     2244.50     2565.87    390.06 o 
   0   0  14     7845.74     8184.30    491.09 o 
   1   0  14     2813.62     3276.59    540.01 o 
   2   0  14     3689.62     3439.90    329.77 o 
   3   0  14     1294.92     1285.09    202.21 o 
   4   0  14       29.57       89.38    103.87 o 
   5   0  14     3572.11     3544.82    360.76 o 
   6   0  14     2190.61     1776.59    257.71 o 
   7   0  14     1403.49     1330.95    310.84 o 
   8   0  14      107.89      151.27    132.84 o 
 -17   1  14       25.65      134.22    178.08 o 
 -16   1  14       80.79      177.97    154.17 o 
 -15   1  14       71.52      145.85    149.11 o 
 -14   1  14       17.46      -52.57    115.46 o 
 -13   1  14       49.70       87.44     86.71 o 
 -12   1  14     1449.42     1750.77    221.86 o 
 -11   1  14      767.58      872.84    129.71 o 
 -10   1  14      742.25      786.34    156.45 o 
  -9   1  14        2.44       96.43     58.58 o 
  -8   1  14      327.48      551.69     82.36 o 
  -7   1  14        0.94      -43.29     46.12 o 
  -6   1  14        2.93       21.73     48.71 o 
  -5   1  14      437.88      487.51     67.01 o 
  -4   1  14       33.42       78.40     51.86 o 
  -3   1  14        4.63      -38.14     46.01 o 
  -2   1  14      293.53      530.59     85.67 o 
  -1   1  14      806.49     1060.32    137.79 o 
   0   1  14      172.82      217.93    104.54 o 
   1   1  14        0.51       72.79     71.00 o 
   2   1  14        3.17      123.18     76.17 o 
   3   1  14        0.53       67.34     70.73 o 
   4   1  14      147.03      112.21     85.34 o 
   5   1  14       56.37       65.22     77.70 o 
   6   1  14       25.78       31.47     80.66 o 
   7   1  14       41.34      129.35    119.09 o 
 -16   2  14     1511.83     1658.62    333.90 o 
 -15   2  14     1118.75     1226.41    230.78 o 
 -14   2  14        0.08       10.17     96.05 o 
 -13   2  14      591.99      703.13    131.08 o 
 -12   2  14     3582.51     3829.12    301.87 o 
 -11   2  14     1805.19     2037.52    244.30 o 
 -10   2  14     5998.54     5535.83    344.67 o 
  -9   2  14     1089.97      998.23     98.70 o 
  -8   2  14       71.76      136.87     51.14 o 
  -7   2  14      227.68      211.88     63.58 o 
  -6   2  14    12211.87    10991.64    366.52 o 
  -5   2  14      583.90      411.77     74.36 o 
  -4   2  14     5195.98     5316.64    253.25 o 
  -3   2  14      151.47      150.44     60.26 o 
  -2   2  14      736.76      716.63    195.89 o 
  -1   2  14     1787.45     1955.66    159.73 o 
   0   2  14     5413.54     5608.24    322.93 o 
   1   2  14     1282.38     1490.03    172.22 o 
   2   2  14     2524.52     2061.97    202.68 o 
   3   2  14      289.83      400.51    115.60 o 
   4   2  14       43.32       35.85     80.12 o 
   5   2  14     3575.26     3509.82    292.42 o 
   6   2  14      251.52      316.36    107.64 o 
   7   2  14     1110.90     1371.18    286.10 o 
 -16   3  14      684.17      385.48    391.47 o 
 -15   3  14      662.74      983.53    298.38 o 
 -14   3  14      280.27      199.24     86.53 o 
 -13   3  14       16.76       -7.28     71.67 o 
 -12   3  14     1217.46     1192.49    136.10 o 
 -11   3  14     1820.06     1998.52    166.41 o 
 -10   3  14       32.64       62.48     59.21 o 
  -9   3  14      203.13      197.45     68.24 o 
  -8   3  14     1780.59     1687.44    143.18 o 
  -7   3  14      338.76      268.80     74.02 o 
  -6   3  14      669.29      785.59    101.60 o 
  -5   3  14     1946.39     2253.00    169.50 o 
  -4   3  14      208.02      218.29     68.29 o 
  -3   3  14        5.46       -2.19     55.05 o 
  -2   3  14       80.52      123.26     57.78 o 
  -1   3  14     1803.29     1894.68    157.07 o 
   0   3  14      196.79      175.64     69.58 o 
   1   3  14      859.09      930.31    114.89 o 
   2   3  14        0.60      -31.88     76.69 o 
   3   3  14      168.74      270.58     99.18 o 
   4   3  14      101.08      142.11     93.88 o 
   5   3  14      423.79      258.19    105.97 o 
   6   3  14      656.59      648.85    137.08 o 
 -15   4  14      365.27      575.91    171.82 o 
 -14   4  14      240.73      170.27     92.92 o 
 -13   4  14      156.34      172.90     84.14 o 
 -12   4  14     1124.59      845.74    124.36 o 
 -11   4  14     1290.72     1358.73    145.52 o 
 -10   4  14     2238.89     2441.00    187.69 o 
  -9   4  14      829.63      855.35    133.26 o 
  -8   4  14       80.88       31.74     74.96 o 
  -7   4  14      829.96      835.92    123.82 o 
  -6   4  14     6481.82     6562.88    355.13 o 
  -5   4  14      727.05      794.20    128.16 o 
  -4   4  14     2030.49     1957.77    165.64 o 
  -3   4  14     1097.55     1171.76    136.27 o 
  -2   4  14        7.89      -28.90     60.43 o 
  -1   4  14     1078.08     1217.41    148.19 o 
   0   4  14     1694.48     1714.13    156.08 o 
   1   4  14      345.45      395.22    108.43 o 
   2   4  14     1353.43     1415.15    150.86 o 
   3   4  14       78.06       62.51     98.69 o 
   4   4  14      129.84      185.09     99.61 o 
   5   4  14     1475.63     1354.76    238.55 o 
 -13   5  14      159.06      193.38     99.66 o 
 -12   5  14      393.28      257.99     93.41 o 
 -11   5  14      865.82      935.05    154.38 o 
 -10   5  14      319.30      322.56    101.75 o 
  -9   5  14      880.71     1051.56    148.92 o 
  -8   5  14      749.07      715.11    124.99 o 
  -7   5  14     1538.56     1920.39    197.38 o 
  -6   5  14     1235.38     1354.22    263.85 o 
  -5   5  14     1352.79     1416.68    166.32 o 
  -4   5  14       99.76      171.53     77.33 o 
  -3   5  14        7.25       72.19     76.50 o 
  -2   5  14       16.39       63.66     73.80 o 
  -1   5  14     1643.44     1874.87    175.87 o 
   0   5  14        0.75       82.28     72.80 o 
   1   5  14      920.51      910.38    190.18 o 
   2   5  14      107.24      254.63     91.77 o 
   3   5  14       70.58      124.76     90.17 o 
   4   5  14      288.11      586.07    234.18 o 
 -11   6  14       94.86      245.32    204.94 o 
 -10   6  14      459.33      338.09    130.62 o 
  -9   6  14     1036.87     1006.39    155.88 o 
  -8   6  14       64.03       92.58     97.63 o 
  -7   6  14      798.14      803.53    144.94 o 
  -6   6  14      297.24      373.50    110.92 o 
  -5   6  14       16.49       18.95     90.22 o 
  -4   6  14     1013.23     1062.81    155.16 o 
  -3   6  14      225.60      247.21    104.16 o 
  -2   6  14       63.48       20.19     78.63 o 
  -1   6  14      425.79      495.97    115.33 o 
   0   6  14      131.31      151.73     85.89 o 
   1   6  14       90.65       45.05    102.07 o 
 -16   1  15     3484.57     3243.07    382.89 o 
 -15   1  15      136.73      157.72    158.37 o 
 -14   1  15     4346.93     4623.43    633.61 o 
 -13   1  15       17.71      162.59     97.30 o 
 -12   1  15      180.63      155.01    133.32 o 
 -11   1  15     2012.81     1873.67    187.71 o 
 -10   1  15    10211.94    10129.56    513.44 o 
  -9   1  15     2353.53     2583.74    185.23 o 
  -8   1  15     6024.74     6221.18    277.33 o 
  -7   1  15      217.23      326.31     71.24 o 
  -6   1  15      509.80      633.34     89.33 o 
  -5   1  15     7626.98     7240.80    358.17 o 
  -4   1  15     1707.86     1774.84    171.04 o 
  -3   1  15     9476.78    10002.74    647.14 o 
  -2   1  15     1887.57     1650.08    190.54 o 
  -1   1  15        0.19      -49.65     75.82 o 
   0   1  15      483.58      381.11    106.56 o 
   1   1  15     4817.53     5206.75    409.95 o 
   2   1  15       74.74      229.74     98.95 o 
   3   1  15     4183.05     4296.32    395.61 o 
   4   1  15       61.11       -3.50     86.25 o 
   5   1  15        4.83       38.66     94.97 o 
   6   1  15     1213.13     1141.82    171.90 o 
 -16   2  15      361.86       51.39    239.57 o 
 -15   2  15     1430.47     1506.60    262.90 o 
 -14   2  15      777.95      806.19    149.56 o 
 -13   2  15       69.21       37.09     90.72 o 
 -12   2  15       84.20      150.43     92.75 o 
 -11   2  15      468.12      730.35    142.76 o 
 -10   2  15       21.45       -1.99     72.69 o 
  -9   2  15     1604.78     1612.78    148.23 o 
  -8   2  15      375.77      358.29     79.86 o 
  -7   2  15       34.84       23.81     49.82 o 
  -6   2  15      107.06       81.87     56.46 o 
  -5   2  15     2706.21     2853.61    194.93 o 
  -4   2  15     1677.24     1722.89    222.50 o 
  -3   2  15        8.80       61.79     56.41 o 
  -2   2  15      132.98      155.32     67.19 o 
  -1   2  15        7.23      -14.34     70.67 o 
   0   2  15      393.10      483.39    105.83 o 
   1   2  15      146.87      272.84     98.30 o 
   2   2  15      563.74      398.53    107.66 o 
   3   2  15       24.24       -0.81     71.83 o 
   4   2  15      184.23      169.61     94.76 o 
   5   2  15        5.53        9.56    102.70 o 
   6   2  15      306.94      356.21    143.32 o 
 -15   3  15       34.24      -17.79    106.70 o 
 -14   3  15     3124.39     3399.55    371.13 o 
 -13   3  15       73.46       67.78    100.36 o 
 -12   3  15        1.00       12.61     85.49 o 
 -11   3  15      320.52      329.38     82.27 o 
 -10   3  15     5311.93     5345.55    278.03 o 
  -9   3  15     3755.41     4044.17    235.27 o 
  -8   3  15     3482.69     3471.08    255.90 o 
  -7   3  15       31.13       36.84     56.52 o 
  -6   3  15      211.94      294.52     77.72 o 
  -5   3  15     3597.45     3417.86    214.80 o 
  -4   3  15     1294.21     1358.89    134.46 o 
  -3   3  15     4620.28     4698.52    405.44 o 
  -2   3  15      792.46      955.23    118.25 o 
  -1   3  15      128.90      184.81     72.91 o 
   0   3  15      672.70      729.60    110.36 o 
   1   3  15     4364.04     4392.85    370.09 o 
   2   3  15      134.83      102.86     89.42 o 
   3   3  15     1306.43     1335.77    178.30 o 
   4   3  15      123.84      255.32    112.73 o 
   5   3  15        2.62        0.71    163.52 o 
 -14   4  15        0.26       38.68     99.93 o 
 -13   4  15       50.85      161.98     90.24 o 
 -12   4  15      471.39      335.71     97.96 o 
 -11   4  15     1649.52     1915.85    248.96 o 
 -10   4  15      337.57      273.00     96.44 o 
  -9   4  15     1514.62     1342.23    162.12 o 
  -8   4  15      248.81      271.93    136.36 o 
  -7   4  15      165.21      158.17    112.17 o 
  -6   4  15      187.71      199.88     87.17 o 
  -5   4  15      494.99      576.85    144.09 o 
  -4   4  15      733.88      838.00    113.74 o 
  -3   4  15      449.38      203.09     78.11 o 
  -2   4  15      165.20      402.72     88.61 o 
  -1   4  15      143.61      227.59     80.97 o 
   0   4  15      880.29      845.47    124.10 o 
   1   4  15       35.13      107.69     79.06 o 
   2   4  15     1043.16     1164.98    240.21 o 
   3   4  15       14.95       67.62     98.87 o 
   4   4  15        7.17       84.74    113.65 o 
 -12   5  15        6.14      -36.19    113.42 o 
 -11   5  15      783.14      791.83    143.46 o 
 -10   5  15      681.40      751.91    137.70 o 
  -9   5  15      179.82      235.45    101.80 o 
  -8   5  15     1179.50      993.46    168.18 o 
  -7   5  15       10.34      -34.77    110.52 o 
  -6   5  15     1036.19     1089.28    156.66 o 
  -5   5  15      739.23      703.70    129.17 o 
  -4   5  15       27.75        3.09     76.19 o 
  -3   5  15     1699.19     1732.56    171.76 o 
  -2   5  15      753.75      857.05    126.78 o 
  -1   5  15       81.05       19.95     82.93 o 
   0   5  15      421.73      438.02    104.08 o 
   1   5  15      394.97      562.50    116.66 o 
   2   5  15       82.83      161.40    116.13 o 
  -9   6  15      449.08      582.89    243.24 o 
  -8   6  15      176.33      331.09    189.40 o 
  -7   6  15       27.67       84.74     93.06 o 
  -6   6  15       39.22      142.94     95.07 o 
  -5   6  15      189.36      133.30    115.43 o 
  -4   6  15      300.42      545.43    130.95 o 
  -3   6  15       36.11      160.58    104.88 o 
  -2   6  15      281.92      546.70    141.35 o 
 -15   0  16     2872.89     1864.78    411.72 o 
 -14   0  16     1074.87     1412.93    349.07 o 
 -13   0  16     4809.57     3233.67    464.21 o 
 -12   0  16      869.95      892.73    190.01 o 
 -11   0  16     2334.93     2603.84    273.91 o 
 -10   0  16       46.08       78.49     97.03 o 
  -9   0  16    11574.11    10169.27   1282.02 o 
  -8   0  16      405.57      524.83    128.82 o 
  -7   0  16     9537.25     9556.61    536.95 o 
  -6   0  16        0.13      -53.85     80.15 o 
  -5   0  16      739.03      721.39    232.96 o 
  -4   0  16     6028.14     5832.08    642.23 o 
  -3   0  16     4194.84     3964.73    516.57 o 
  -2   0  16     2864.17     1900.51    353.97 o 
  -1   0  16     4839.99     3419.28    474.73 o 
   0   0  16      293.88      587.29    207.39 o 
   1   0  16      199.24       35.60    144.74 o 
   2   0  16     3152.32     3106.18    481.95 o 
   3   0  16      228.98      266.73    185.73 o 
   4   0  16     1932.82     2111.45    383.21 o 
   5   0  16      314.33      469.59    232.72 o 
 -15   1  16        2.78      174.25    159.41 o 
 -14   1  16        0.54       51.07    140.63 o 
 -13   1  16      246.11      274.18    112.33 o 
 -12   1  16      146.53      162.45     97.24 o 
 -11   1  16       88.11      179.66     90.94 o 
 -10   1  16        6.50       16.37     64.23 o 
  -9   1  16       16.94       26.91     61.13 o 
  -8   1  16      988.00     1105.41    121.13 o 
  -7   1  16       29.29       65.11     62.11 o 
  -6   1  16       15.05       99.33     77.77 o 
  -5   1  16        5.68      -63.48    104.74 o 
  -4   1  16        9.31      120.14     98.45 o 
  -3   1  16        4.67       35.61     95.13 o 
  -2   1  16      360.54      397.13    136.25 o 
  -1   1  16      247.76       30.97    130.31 o 
   0   1  16       24.28       22.21     97.10 o 
   1   1  16       17.14      -54.70     76.29 o 
   2   1  16      407.63      623.40    135.72 o 
   3   1  16        3.71       66.82     99.21 o 
   4   1  16       43.45      111.46    103.05 o 
   5   1  16       60.62      162.41    141.31 o 
 -15   2  16     1191.19     1343.84    243.89 o 
 -14   2  16     1011.87     1124.70    235.17 o 
 -13   2  16     5850.73     5498.77    365.19 o 
 -12   2  16      681.87      678.32    133.03 o 
 -11   2  16       91.17       11.84     80.24 o 
 -10   2  16      144.03      453.45    105.09 o 
  -9   2  16     3162.84     3318.11    216.93 o 
  -8   2  16      209.48       95.66     81.25 o 
  -7   2  16     9358.84     9206.54    580.97 o 
  -6   2  16      428.12      329.91     95.29 o 
  -5   2  16      155.01      169.09     69.51 o 
  -4   2  16     1368.90     1658.76    187.91 o 
  -3   2  16     2529.82     2659.91    206.59 o 
  -2   2  16     3617.48     3538.71    276.81 o 
  -1   2  16     2727.26     2825.23    242.61 o 
   0   2  16       29.34      -25.34     77.40 o 
   1   2  16      260.57      204.68    103.12 o 
   2   2  16     1400.48     1310.99    214.39 o 
   3   2  16      204.84       80.57     97.37 o 
   4   2  16     1837.05     1535.10    206.76 o 
 -14   3  16      199.54      106.37    251.86 o 
 -13   3  16      290.07      305.28    116.12 o 
 -12   3  16      910.18     1005.05    177.48 o 
 -11   3  16      301.36      365.09    144.51 o 
 -10   3  16      410.63      282.51    177.53 o 
  -9   3  16       22.95      -30.87    111.71 o 
  -8   3  16     2168.86     2272.54    227.32 o 
  -7   3  16      225.39      257.83     77.51 o 
  -6   3  16      297.08      356.99     88.44 o 
  -5   3  16        0.22       26.26     76.40 o 
  -4   3  16      595.60      562.01    100.13 o 
  -3   3  16       96.05       27.65     65.28 o 
  -2   3  16     1331.16     1282.33    137.80 o 
  -1   3  16      389.98      504.49     99.96 o 
   0   3  16       69.26      -31.25     81.93 o 
   1   3  16       18.41       91.36     93.04 o 
   2   3  16      178.31      175.98    102.73 o 
   3   3  16      455.40      472.09    132.73 o 
 -13   4  16     1228.37     1585.18    714.48 o 
 -12   4  16      215.31       67.60    100.82 o 
 -11   4  16       64.85       64.20    100.61 o 
 -10   4  16      706.01      767.89    219.29 o 
  -9   4  16      802.07      919.11    278.87 o 
  -8   4  16       22.00       -7.78     79.89 o 
  -7   4  16     2185.15     2358.66    216.48 o 
  -6   4  16      234.86      255.58    108.84 o 
  -5   4  16      109.01      131.52     76.59 o 
  -4   4  16      653.07      843.00    139.30 o 
  -3   4  16      847.10     1047.35    135.72 o 
  -2   4  16      801.14      882.12    171.27 o 
  -1   4  16      405.05      537.59    107.24 o 
   0   4  16       76.92        8.92     79.11 o 
   1   4  16      274.38      234.47    112.14 o 
   2   4  16      467.88      542.58    162.53 o 
 -10   5  16      325.22      277.74    197.36 o 
  -9   5  16       40.73       18.04     98.96 o 
  -8   5  16     1415.63     1772.81    263.43 o 
  -7   5  16      196.51      165.30     94.57 o 
  -6   5  16      645.83      712.41    133.94 o 
  -5   5  16      144.46      285.24    161.95 o 
  -4   5  16      782.64      658.38    123.86 o 
  -3   5  16      393.90      469.74    112.73 o 
  -2   5  16      421.32      408.85     99.65 o 
  -1   5  16      274.90      258.17     97.86 o 
 -15   1  17      575.13      671.35    291.93 o 
 -14   1  17      101.82      132.08    149.61 o 
 -13   1  17     3984.76     3877.54    303.40 o 
 -12   1  17     3307.87     3579.55    289.68 o 
 -11   1  17     3425.83     2712.41    381.27 o 
 -10   1  17      466.18      674.06    108.65 o 
  -9   1  17       81.52      179.80     75.46 o 
  -8   1  17     1847.68     1621.76    182.21 o 
  -7   1  17      559.12      676.44    124.97 o 
  -6   1  17     7370.72     7122.61    391.47 o 
  -5   1  17      680.79      695.72    167.80 o 
  -4   1  17     1336.92     1682.35    329.13 o 
  -3   1  17      171.87      185.57    124.40 o 
  -2   1  17     3338.49     2963.95    322.11 o 
  -1   1  17      596.33      489.68    159.21 o 
   0   1  17     3897.63     3556.69    674.41 o 
   1   1  17        4.08       89.97    121.54 o 
   2   1  17      108.07      150.45    131.90 o 
   3   1  17      666.14      378.56    240.42 o 
 -14   2  17      234.72      336.16    231.92 o 
 -13   2  17       19.54      -78.59    100.79 o 
 -12   2  17      220.15      156.14    107.24 o 
 -11   2  17      678.37      600.68    133.63 o 
 -10   2  17       60.18       20.02     83.81 o 
  -9   2  17        1.20      -39.29     95.65 o 
  -8   2  17        5.83       84.71     86.62 o 
  -7   2  17      151.11       26.87     87.36 o 
  -6   2  17      154.91      219.54     94.34 o 
  -5   2  17      545.94      591.20    123.72 o 
  -4   2  17      159.07      -23.88     86.72 o 
  -3   2  17       94.56       91.25    116.42 o 
  -2   2  17        9.97      111.01    116.87 o 
  -1   2  17      335.07      379.79    119.48 o 
   0   2  17       69.78       89.06     92.09 o 
   1   2  17      143.21       77.92    100.88 o 
   2   2  17        0.48       27.95     95.74 o 
 -13   3  17      357.87      641.17    285.39 o 
 -12   3  17      716.32      630.03    148.45 o 
 -11   3  17     2331.20     2545.15    358.49 o 
 -10   3  17      395.92      449.48    229.96 o 
  -9   3  17      132.61      269.22    144.99 o 
  -8   3  17     1346.13     1178.94    197.89 o 
  -7   3  17      258.19      354.29    107.88 o 
  -6   3  17     3551.99     3473.41    233.42 o 
  -5   3  17      177.96      371.58     90.86 o 
  -4   3  17      367.56      478.75    100.18 o 
  -3   3  17     1023.51     1154.44    146.21 o 
  -2   3  17      988.26      971.17    154.89 o 
  -1   3  17       27.23      107.62    118.63 o 
   0   3  17     1939.81     1525.87    258.14 o 
   1   3  17        2.92       49.02    109.78 o 
 -11   4  17      457.65      434.23    213.87 o 
 -10   4  17       93.05      181.85    134.10 o 
  -9   4  17      123.02      305.87    105.64 o 
  -8   4  17      772.72      683.71    129.17 o 
  -7   4  17      743.16      728.08    169.62 o 
  -6   4  17       81.45      144.13    101.88 o 
  -5   4  17      980.95     1252.58    214.27 o 
  -4   4  17        9.74      -35.33     75.16 o 
  -3   4  17       72.27      107.07     80.42 o 
  -2   4  17       12.21       85.87     81.87 o 
  -1   4  17      426.30      421.71    204.29 o 
  -6   5  17      847.96     1007.01    186.61 o 
 -13   0  18      238.87      297.56    204.21 o 
 -12   0  18     1253.17     1044.28    276.76 o 
 -11   0  18       30.26       91.70    119.01 o 
 -10   0  18     4222.02     4954.55    401.71 o 
  -9   0  18      180.97      178.68    240.30 o 
  -8   0  18     1904.99     2246.65    411.35 o 
  -7   0  18      184.26      234.43    171.05 o 
  -6   0  18     2556.36     3020.65    467.51 o 
  -5   0  18     1946.24     2780.35    452.95 o 
  -4   0  18     2039.41     2050.03    390.55 o 
  -3   0  18      501.91      650.92    245.93 o 
  -2   0  18      294.97      579.71    222.44 o 
  -1   0  18      262.25      128.47    158.57 o 
   0   0  18       80.40     -191.42    127.61 o 
 -13   1  18       16.03      122.87    116.10 o 
 -12   1  18       53.47      158.09    105.25 o 
 -11   1  18      115.17      283.81    121.11 o 
 -10   1  18        0.66       87.52     82.26 o 
  -9   1  18      232.35      288.23    106.86 o 
  -8   1  18       73.02       -8.32     89.03 o 
  -7   1  18      112.98      -16.09     89.51 o 
  -6   1  18       28.80      225.32    130.47 o 
  -5   1  18      131.37      -33.13    114.27 o 
  -4   1  18       68.71      150.32    123.94 o 
  -3   1  18        3.05      -49.30     98.72 o 
  -2   1  18       43.29      269.62    137.55 o 
  -1   1  18        6.92       45.52    109.24 o 
   0   1  18        0.00      -16.31    121.97 o 
 -12   2  18      480.25      545.90    136.61 o 
 -11   2  18      166.24      208.11    196.50 o 
 -10   2  18     5213.06     5377.21    439.60 o 
  -9   2  18       25.46       85.76    107.66 o 
  -8   2  18      537.51      552.18    196.02 o 
  -7   2  18      395.12      424.27    134.55 o 
  -6   2  18      721.07      719.22    208.27 o 
  -5   2  18     1610.21     1916.71    603.87 o 
  -4   2  18     2309.97     1902.14    264.85 o 
  -3   2  18      333.13      281.73    135.02 o 
  -2   2  18      396.35      459.15    164.78 o 
  -1   2  18      454.08      570.23    167.81 o 
 -11   3  18      909.54      959.94    321.79 o 
 -10   3  18       63.49       73.14    122.60 o 
  -9   3  18      596.96      942.64    284.65 o 
  -8   3  18      113.89      197.31    134.51 o 
  -7   3  18      380.77      268.32    118.07 o 
  -6   3  18       17.46      136.29    104.61 o 
  -5   3  18      546.20      411.54    127.61 o 
  -4   3  18      264.01      232.87    114.90 o 
  -3   3  18       33.58       68.18     98.52 o 
  -2   3  18        0.61       90.09    104.79 o 
  -7   4  18      643.36      796.18    170.21 o 
  -6   4  18      117.88       22.15    111.81 o 
  -5   4  18      580.10      454.96    123.76 o 
 -11   1  19       95.03     -141.53    113.08 o 
 -10   1  19       55.35       21.50    105.00 o 
  -9   1  19     3681.07     4118.32    311.73 o 
  -8   1  19       62.11       -1.41    237.43 o 
  -7   1  19     1497.11     1947.21    275.60 o 
  -6   1  19      429.12      321.39    144.87 o 
  -5   1  19      603.31      919.15    415.76 o 
  -4   1  19      351.93      852.19    194.87 o 
  -3   1  19     3352.00     2554.75    385.90 o 
 -10   2  19      454.87      437.88    153.59 o 
  -9   2  19      293.90      329.22    142.66 o 
  -8   2  19      192.80      269.08    239.40 o 
  -7   2  19       43.93      363.01    120.07 o 
  -6   2  19        0.24      -48.83    113.21 o 
  -5   2  19        0.06      143.78    176.49 o 
  -4   2  19      389.96      314.45    200.05 o 
  -3   2  19       39.61      355.44    221.09 o 
                                                 
